# Supplementary material for: System Matrix Analysis for Computed Tomography Imaging
Source: PLoS One. 2015 Nov 17;10(11):e0143202. doi: 10.1371/journal.pone.0143202 (PMC4648504; doi:10.1371/journal.pone.0143202)
Supplement: S2 Dataset — (TXT) [file pone.0143202.s002.txt]

6542.6656633769 
16547.0023745180 
15765.8682791757 
15739.2472773571 
15722.1502723466 
15045.6270021459 
10673.8262232202 
7694.8909218740 
11342.1662267082 
11981.9774539961 
11602.1685038945 
11436.7033000563 
7993.5467655936 
1692.3022166613 
1482.5310563532 
1511.6797099184 
1489.8934353124 
1469.0672639997 
1438.1115014788 
1403.6924509043 
1406.3509680237 
1381.6559522985 
1367.1561641618 
1355.6966677189 
1364.8175884633 
1351.5725408870 
1351.0276639451 
1349.9434922295 
1350.7902133386 
1353.3339945436 
1355.6890655969 
1354.0853730760 
1341.5349913538 
1348.6289220353 
1320.5168941502 
1324.5433373625 
1327.1152722240 
1326.7311851920 
1327.3503295795 
1333.0924922913 
1335.0197323103 
1342.9486646047 
1346.8896593873 
1330.6884155459 
1344.6743147955 
1343.7058536200 
1326.3002583605 
1289.3435918213 
1303.3445059196 
1314.8665597206 
1307.0738739844 
1314.8778432011 
1312.3128414441 
1315.2207905122 
1294.5136252181 
1324.9541006378 
1438.1670434011 
1511.2245673491 
1548.2343627730 
1594.3397123674 
1632.7618547378 
1696.2943122283 
1740.8276698906 
1746.2246237679 
1783.7624427146 
1811.6005349093 
1832.1170429213 
1857.2887742871 
1900.5538192511 
1906.5100657464 
1879.5212109781 
1893.6454484896 
1835.5046990492 
1819.9866038662 
1840.6829241517 
1829.1586929924 
1772.7289526165 
1696.9332740261 
1678.9473592551 
1695.7225746121 
1834.1392522128 
2161.8523623073 
2397.1408460826 
2531.2935563366 
2668.0093307959 
2807.1575308023 
2876.1955541026 
2841.3263531576 
2776.3182832205 
2726.8233924048 
2796.2765113271 
2895.9195575200 
2944.6685771874 
3100.8745153749 
3250.2164955032 
3276.2414794208 
3350.1631845605 
3447.9009640251 
3672.4445752583 
3970.3788225513 
4106.0297148767 
4333.1155718168 
4453.1745362630 
4711.2414129506 
5035.2008401935 
5067.0519379569 
5223.9690551073 
5215.9074865737 
5156.8353479918 
5096.0275315346 
5008.1178890399 
5017.0352292466 
5169.7057831773 
5004.3361994605 
4743.4366685043 
4165.5460315838 
3649.5935018220 
3451.4938481392 
3278.3322014106 
2898.0518800841 
2543.9185780907 
2403.4183722880 
2272.6716760780 
2199.4095127366 
2153.7655346235 
2377.3358322753 
2605.9206254695 
2866.5513786847 
2306.6237492179 
2660.3300591755 
2885.3848075978 
2828.5778839801 
2689.9966850877 
3022.4686240781 
3316.0157566826 
3229.3216407208 
3162.1081433740 
2922.2849794576 
2909.6467701145 
2997.8219900052 
3087.7712808979 
3276.6094830199 
3383.3848768703 
3408.3787559679 
3490.7067316015 
3583.8312048612 
3713.1189333957 
3832.7892533542 
3774.9337308003 
3993.9411784883 
4123.7295119643 
4266.9104577820 
4421.9899297627 
4281.4233387897 
4077.5595758992 
4200.5194751233 
4207.2895213624 
4057.5163126982 
3842.6278184266 
3803.3895822340 
3799.9973113551 
3447.1052682997 
3052.8380761150 
2941.8918442629 
2909.4865229195 
2904.0301587558 
2846.0749224614 
2693.9226939230 
2572.6260089499 
2510.4490423670 
2390.6848553345 
2324.9493067515 
2243.9676931579 
2132.9881535462 
2166.4723823163 
2033.0212791296 
1767.1880883672 
1662.4188011990 
1646.8134170564 
1641.6688227020 
1647.9956230391 
1696.0652106884 
1732.9390728442 
1738.3860379391 
1717.0238560614 
1710.2699896640 
1740.8720245343 
1762.5601044825 
1748.0285583250 
1755.5563437803 
1755.0986491009 
1759.5746884662 
1769.1412760056 
1758.8024834012 
1710.5715853400 
1632.6314372163 
1572.5712982226 
1530.7915247117 
1488.1799601205 
1405.8363327100 
1328.0156583062 
1299.9597640725 
1306.1218056483 
1336.0363845490 
1350.5907479515 
1346.5084234474 
1335.3446135763 
1296.1120191917 
1267.7319646827 
1284.1171340053 
1300.9245163114 
1297.5179138865 
1297.5955544657 
1311.4158715559 
1295.8862782963 
1295.0044068598 
1287.3681789223 
1279.2891278660 
1272.6028165765 
1258.1625275133 
1252.7750086835 
1271.3433758343 
1292.7465714302 
1311.9337019172 
1316.8924020755 
1325.9140830620 
1332.9537564423 
1319.8187121759 
1324.0147703226 
1333.3377096964 
1335.2961378936 
1338.1048904508 
1340.5447384645 
1351.0717704133 
1346.6148738161 
1369.8251812480 
1379.0297519829 
1408.9663249619 
1442.1206858981 
1464.2322308198 
1493.1903748089 
1476.5991759359 
1770.7238462780 
8673.8487679688 
12066.1832348208 
11537.8861967473 
11886.2164914979 
11230.7687086677 
7552.5710739917 
10632.8137252409 
15185.9108265747 
15594.4499843188 
15576.3975817584 
15625.1757741834 
16405.9547458000 
6426.8661767946 
6479.4302845691 
16479.0306918091 
15731.7752777161 
15632.9264421013 
15663.5665071861 
15022.0515963617 
10643.0389398055 
7702.0364085147 
11413.1958203971 
12013.8028739451 
11652.3404105268 
11413.6457434127 
7979.1872260772 
1692.7026084690 
1495.6167555546 
1509.8800865197 
1479.8083413265 
1457.3435571929 
1431.5142700682 
1399.1316372054 
1385.5400479190 
1387.9677428054 
1368.2944336503 
1348.6061111388 
1352.3831730001 
1344.9808960867 
1347.0654368631 
1338.7286153327 
1348.3534797944 
1341.0101073244 
1334.5513365346 
1334.5003745183 
1325.6224245065 
1326.8810935924 
1314.6358942217 
1312.2483499054 
1312.3116042108 
1321.6641109402 
1327.2731863568 
1321.0199488317 
1315.1777421397 
1339.5328900485 
1335.2474688528 
1320.5622441827 
1324.4486507589 
1308.0143620259 
1276.7756390028 
1281.0275776278 
1299.7322118927 
1311.0385581418 
1306.8656839049 
1303.4058867991 
1302.2464801582 
1293.7948128045 
1265.3204525927 
1348.3167500443 
1443.5656042523 
1494.8736090054 
1543.0829560278 
1587.6088249754 
1616.8449163204 
1646.9942703778 
1702.7609589109 
1718.9005277982 
1773.7780811754 
1802.2937157484 
1808.2215233957 
1841.1444527372 
1866.5243430786 
1841.7980790125 
1859.3865529304 
1858.7274498367 
1806.8899163959 
1788.2611670179 
1802.7671185664 
1754.2819677342 
1693.0579006133 
1643.1041353139 
1637.5998564917 
1744.4625060811 
2016.8561286445 
2270.7895407173 
2439.3371442893 
2634.0155851206 
2838.2583964578 
2879.7392451941 
2857.4361711835 
2849.9267674345 
2798.6413732564 
2733.2842742910 
2770.0154772633 
2838.3476316268 
2948.4893218603 
2985.4317138574 
3086.4896737971 
3162.2641358442 
3291.2567821845 
3317.3740975958 
3463.4940266155 
3829.8255360082 
4194.8390707794 
4228.2495779129 
4212.3543415034 
4411.9658733382 
4471.4084219341 
4670.0745127754 
4758.4134125632 
4614.4343228101 
4690.6511280994 
4895.2967755736 
4998.7137416512 
4939.6486427090 
4885.6418053685 
4631.1034377257 
4393.7829159339 
4216.9883840886 
3750.0962582499 
3203.5972744970 
2889.9460180528 
2600.6833475126 
2381.7619208335 
2064.9849957796 
1976.3810214595 
2010.1009831462 
2175.6558896823 
2356.5427528509 
2721.8519192811 
2974.0784457785 
2355.8348502353 
2270.0861071661 
2686.5393981520 
2862.8498856070 
2709.0203792950 
2621.3277830130 
2704.8608423483 
2809.3790614460 
3124.6157652994 
4008.3947073190 
4076.4133782120 
3575.5593017936 
3166.9523361449 
3527.8398868246 
3683.9176275615 
3709.9968133354 
3652.0363153155 
3749.8438934059 
3791.3484234684 
3653.9034031912 
3597.1661778025 
3926.6890441303 
4207.7326188610 
4365.1448727447 
4555.4583402158 
4485.0402080651 
4369.9762133382 
4458.9862993121 
4438.4143679099 
4060.0064787425 
4071.8383989356 
4235.0352637453 
4067.3128646717 
3758.6476894593 
3144.0271343811 
3006.9790639503 
2949.6810997574 
2882.0000715720 
2803.2097505314 
2744.6964926259 
2667.7490089375 
2434.2414471733 
2253.5454440491 
2211.3549494371 
2174.8317669875 
2083.2725013695 
1956.0165668070 
1794.4166658632 
1673.5120929865 
1678.1592818916 
1695.8035748347 
1685.4744983208 
1673.2691190036 
1706.8259247378 
1711.2744763941 
1702.9237741544 
1713.9770167610 
1743.0780341797 
1752.3094812569 
1727.2081773420 
1760.3974367773 
1787.6441466644 
1797.4551046068 
1801.5027309919 
1775.1784051223 
1721.3044308624 
1703.3272473835 
1646.8918508561 
1614.2811219986 
1587.9777316171 
1542.3386387074 
1469.6132787344 
1384.8824043946 
1359.8600177686 
1364.8186731579 
1365.5830901152 
1362.9655593549 
1374.0764684298 
1368.4052980519 
1351.6102865948 
1309.9057749019 
1296.0669591892 
1316.4246849598 
1321.7210536139 
1311.3115685587 
1321.5835273798 
1326.9296471528 
1319.7439269758 
1312.6883763450 
1298.0693293540 
1285.5087895772 
1282.4204481270 
1293.9561481866 
1298.2017704339 
1312.8469653203 
1326.3063970846 
1323.3366962284 
1326.5623878576 
1331.3720417476 
1340.6807656311 
1337.7950287987 
1329.5983017536 
1344.8948153566 
1347.2040166148 
1349.5735627915 
1351.4024920112 
1368.7918038353 
1380.2570314343 
1392.8955144581 
1416.7660899360 
1438.9637465561 
1474.6173831879 
1485.3037186168 
1475.1652993233 
1787.6416431068 
8667.0616185647 
12100.7827977698 
11583.4685567397 
11978.3316349905 
11219.3415979628 
7545.2363316988 
10664.7357572736 
15090.9957044386 
15662.8973341446 
15591.8083956328 
15688.2844515753 
16406.0969694042 
6384.3817310684 
6457.1548951675 
16530.5578526397 
15786.3126225642 
15685.0457332952 
15650.2057730955 
15081.9526946627 
10719.5687901090 
7695.5345614480 
11390.0927691379 
12045.6072441537 
11613.5442743260 
11438.3643028488 
8016.4209629837 
1667.3843189925 
1469.6391321056 
1509.9656529783 
1487.6533247174 
1451.3874884897 
1420.0277511400 
1398.6856474989 
1380.8800503921 
1372.1964886780 
1367.7644146617 
1354.8338628230 
1349.9238681069 
1337.0328125915 
1340.4837201096 
1338.3861882609 
1336.2781550364 
1335.8064600708 
1321.2265379785 
1317.5747989342 
1310.5037546732 
1318.5532003868 
1303.5349976853 
1303.4284339612 
1308.0473116496 
1291.9068489233 
1292.6359790424 
1294.8160369701 
1281.1351437964 
1296.9761431719 
1315.2217550657 
1298.8965826404 
1288.3465520458 
1255.8635128935 
1264.1986510037 
1284.3790996175 
1284.2226902457 
1290.3442218127 
1283.4948916379 
1281.7655954499 
1273.7461796580 
1242.2668313886 
1279.3663485161 
1350.5538444528 
1410.3676296431 
1479.4471809139 
1512.3698910601 
1546.0174238451 
1560.6122567170 
1603.7771016614 
1656.7467662885 
1676.9176743051 
1732.2659727627 
1740.1780187301 
1748.4863541135 
1766.9809848861 
1795.9727402770 
1817.1871231358 
1822.3549010255 
1794.3571069873 
1767.2695764761 
1725.3429043275 
1698.0817185288 
1653.3881365894 
1609.1530890108 
1597.5849559204 
1635.1534002461 
1904.2205294226 
2223.9390180317 
2433.4598922979 
2550.4923146073 
2632.4448653271 
2753.8802622696 
2823.6196750014 
2916.8457116815 
2917.1367545162 
2970.8706595209 
2959.8634739984 
2960.4347324986 
2922.7421635969 
2880.7930648402 
2905.7119540006 
3086.7446977960 
3228.3005215769 
3270.9357903962 
3390.3885702906 
3475.1241235717 
3648.6988831574 
4048.7214044468 
4227.8259375924 
4274.0911004326 
4051.6336101668 
4117.6625868811 
4181.5553185112 
4273.0925111733 
4587.1750577597 
4777.7810340885 
4830.1079626334 
4778.9315005622 
4635.6060094474 
4592.4776177283 
4534.7490601284 
4425.9372140695 
4052.6578203463 
3429.2816974800 
2946.1343709867 
2366.5749681657 
2201.5014357691 
2118.5283382241 
2072.6115568389 
2078.9042758135 
2089.4122418414 
2190.7119863860 
2212.7399440248 
2177.2340660999 
2374.5442454907 
2106.9261705846 
1994.8229676140 
2083.4148249375 
2372.4672779693 
2545.9340813746 
2750.4130397341 
2754.7472219858 
3081.8964031217 
3345.4323853870 
3526.2272019036 
4245.5833297502 
4856.7730099557 
4215.9756122096 
3776.6435119547 
4075.0099104399 
3984.4028806811 
3849.3361699632 
3818.5926600637 
3844.5604717753 
3691.7093219703 
3808.9289165268 
4002.5760395150 
4169.3901581636 
4352.1589121452 
4660.3075936691 
4618.2959963394 
4565.5940050663 
4542.8676862016 
4161.9105956500 
4306.6482957833 
4458.8400990416 
4318.6934435360 
4173.4795233623 
3977.2008034715 
3547.9371882467 
3117.9050812016 
2957.9908059353 
2882.5915084314 
2759.0799185727 
2661.7271408918 
2572.7609874156 
2481.9367367361 
2396.7647749772 
2223.0243749299 
2078.6398005521 
1980.1026073651 
1888.4137719350 
1724.5070127966 
1626.8634571492 
1641.2670346360 
1654.3029728664 
1641.0751295025 
1655.9975887592 
1703.9558910481 
1706.5977110625 
1715.0656805714 
1718.7282723748 
1719.9358316585 
1727.3153734035 
1745.1888603030 
1777.4766500032 
1800.3137339250 
1813.7945346146 
1775.2173125667 
1728.9482041597 
1703.3972710252 
1693.4106942048 
1654.3933016959 
1644.0498270834 
1627.1659542699 
1541.1471245361 
1451.1434060995 
1427.7974440534 
1428.5111798357 
1410.4815095025 
1391.3208521082 
1388.3168370234 
1383.2434481650 
1378.0776355200 
1367.9621526910 
1343.5595656492 
1305.6208104165 
1325.7616045546 
1339.4934655018 
1320.3636058663 
1326.8758118609 
1317.6665249297 
1317.9853475176 
1303.1639912831 
1312.3980184039 
1313.8252168402 
1323.0230648556 
1314.0833434537 
1318.7097984355 
1327.5082925853 
1338.3368244705 
1340.3079409616 
1327.3758472525 
1342.9697270959 
1340.0040904899 
1346.2758016927 
1347.6116222654 
1345.5611160515 
1349.9786700457 
1353.4331269950 
1358.8871576278 
1375.3372880555 
1379.7391953272 
1394.2749856675 
1421.1284224680 
1450.8181308602 
1462.2168227259 
1494.6890955181 
1479.4089230504 
1785.7735092810 
8671.5938931171 
12141.0916870914 
11640.9367855930 
11969.7191988752 
11214.9561846269 
7573.5323487039 
10628.5043035344 
15144.0816116672 
15689.5084990177 
15625.2689864217 
15685.1258691508 
16406.4250039759 
6469.5120451003 
6500.9669374769 
16543.2271540528 
15662.6094735749 
15622.2326605350 
15725.6048578008 
15091.0167127113 
10685.2612838277 
7641.6167314886 
11346.5488178251 
11970.7172793596 
11562.1446933564 
11416.8039068674 
7986.0214932814 
1665.0249179113 
1465.5426977278 
1488.1204565090 
1474.4948661915 
1448.9772589850 
1426.1108642007 
1393.6634339285 
1377.0337046280 
1357.7320903858 
1339.4659726100 
1340.0731949389 
1330.3630877076 
1334.4724734038 
1329.4117183208 
1323.3953069885 
1330.8445645151 
1325.3428056750 
1317.4369417515 
1311.3493142242 
1300.9047520729 
1301.6018785146 
1285.6297539185 
1288.2557304211 
1296.5192862447 
1284.6835077917 
1276.0435136646 
1290.4182701362 
1287.3692142291 
1271.9995890798 
1277.7175864282 
1262.1531129411 
1250.7359088200 
1241.6454918022 
1263.3159327252 
1276.2655193677 
1268.6665836865 
1264.5980194909 
1263.7840990765 
1266.4200262055 
1253.8267250682 
1229.8609065381 
1276.9153150854 
1336.6331838106 
1369.5502046064 
1403.2998509137 
1460.1311024370 
1495.4668053302 
1519.8176532546 
1544.9913273430 
1573.6574309148 
1583.2345449191 
1611.8633219684 
1652.5189634944 
1685.9604754763 
1684.9193511438 
1727.1508126430 
1740.5547870405 
1729.9416904739 
1718.3244443992 
1699.4299122715 
1629.9462766629 
1566.7941625665 
1597.7373057093 
1583.1304429099 
1625.6815249742 
1840.1743808625 
2088.8525053291 
2263.2604165220 
2402.3150724037 
2471.7282465507 
2521.3735554573 
2689.6254813830 
2926.0513627336 
3055.1990133788 
3092.7775280970 
3141.6433407516 
3150.5261859992 
3167.2320514263 
3179.2261068938 
3113.9505810207 
3026.2398842843 
3135.7455762070 
3159.2369903884 
3232.8542426939 
3331.0676367437 
3455.2880196856 
3563.4657034194 
3610.9649420854 
3748.3770293964 
3997.7866061837 
3992.1429827632 
4021.6067469417 
4275.3675367885 
4231.8151958725 
4220.8005809976 
4209.9634065527 
4173.9662852526 
4202.0317629957 
4292.9015909156 
4205.0669005723 
4159.2365518657 
3868.6462020489 
3142.2071637898 
2752.4993628270 
2651.3978554203 
2490.4683821777 
2290.9233213639 
2115.2582840420 
2031.1905859131 
1978.3034324246 
1951.5884591074 
2013.1433552405 
2061.0837891024 
2032.0066399416 
2036.4930651793 
1936.2512148716 
1930.9619990886 
1935.2963780187 
2139.9733346877 
2192.0735128078 
2378.3464686738 
2801.3635740711 
3280.9600168072 
3998.7125759155 
4733.6959493441 
4901.6347995295 
4877.3360399403 
4567.8892541036 
4142.5469449783 
4043.0907709005 
4210.3191583685 
4166.5862030928 
3997.9269554385 
3922.5754434832 
3902.1752868204 
3885.1018122328 
3980.6796948367 
4263.9952331117 
4550.3682911604 
4574.2019968193 
4532.0933976046 
4399.3913799423 
4232.6230549381 
4640.4034369331 
4635.3455082388 
4485.6023720109 
4379.5288860551 
4243.7789237930 
4115.2299858897 
3718.6325113094 
3164.9383028672 
2804.0487106943 
2675.1475203042 
2594.6267063422 
2595.5968444784 
2457.9227402581 
2314.6468948796 
2256.0699095174 
2171.6574943078 
2016.7764765655 
1855.2474914848 
1628.3813784394 
1543.7499006918 
1548.5924537674 
1537.6276227741 
1570.9325959925 
1598.8179245077 
1674.6262611531 
1718.2346018525 
1707.0871119373 
1704.9429884770 
1714.1970640888 
1734.8864489690 
1748.3778250616 
1775.3392656342 
1784.1869295633 
1766.9614769237 
1747.8448210142 
1718.8377767300 
1703.8954007811 
1698.5989396290 
1697.2692203508 
1670.6874796246 
1666.1471195724 
1580.7052268614 
1506.4904364739 
1490.7962612742 
1488.7986916379 
1486.8303412477 
1452.0788093988 
1426.9339291443 
1398.4733502003 
1396.6823227653 
1406.7685910308 
1386.7980735502 
1369.5390650114 
1324.2326775451 
1336.8729150061 
1347.4505720983 
1328.0392643964 
1340.0329988914 
1319.1895431645 
1328.3919476263 
1347.2069197145 
1349.5899738072 
1366.1488295232 
1365.9303032328 
1339.2682420146 
1333.1443210654 
1354.6236367673 
1346.7622739976 
1357.9186470581 
1349.5719801944 
1348.1841873968 
1347.5179850507 
1342.6578896559 
1342.4366590115 
1359.4049710288 
1356.3773200765 
1354.7099738132 
1370.0365340786 
1375.6671890736 
1387.3365038668 
1406.3273479205 
1442.9857842216 
1458.9494831083 
1478.7587157663 
1499.9451890131 
1485.0805629779 
1790.2289562454 
8700.9452979912 
12310.4457285981 
11753.3747088206 
11912.8798037567 
11203.9602898793 
7604.8327269482 
10666.5178377481 
15107.5520680108 
15676.3588401875 
15626.2377199698 
15606.1582946369 
16424.5918289265 
6487.3225506531 
6496.1263627516 
16502.4422623833 
15687.4328515374 
15668.8260624022 
15618.8153305885 
15051.9572715625 
10676.5280574804 
7622.7279766677 
11348.2338701879 
12020.4308416392 
11587.1010524799 
11398.4792088159 
7977.2439806793 
1661.4956335817 
1463.3383081405 
1493.4469901491 
1468.2697689975 
1445.6322540575 
1407.2137555507 
1382.8913888012 
1385.0125545286 
1360.2597807902 
1356.0640683927 
1330.0263817562 
1328.4167208247 
1316.7575480046 
1313.4323689050 
1318.1523333200 
1315.0879334058 
1308.3981235638 
1307.7701213051 
1295.2503686534 
1279.9123022269 
1294.2314537705 
1288.7241957619 
1277.7671366555 
1281.0085954721 
1274.5748632234 
1275.3281505850 
1273.2108571994 
1275.5065010437 
1270.0844098373 
1248.5930290789 
1234.4534166292 
1228.6314471338 
1228.9142899776 
1249.6953810824 
1258.7619744909 
1264.0798606394 
1247.4825999720 
1253.8975188922 
1252.3144486514 
1218.2825798459 
1216.3083704606 
1257.0195590317 
1292.4741109750 
1342.5083216194 
1350.5857749333 
1375.4383439272 
1431.0650208757 
1463.3174963150 
1490.2117512971 
1513.1222238279 
1530.9608575156 
1545.3266780130 
1568.0043031306 
1587.8889266722 
1601.7377258617 
1645.7761651984 
1681.3472406066 
1670.7145903645 
1657.8522934340 
1617.3266792247 
1539.2004997594 
1536.1503312815 
1556.9319478110 
1608.4177876013 
1748.4149389438 
1919.6606543246 
2105.7736654412 
2232.4034182882 
2307.1821832905 
2428.9559864163 
2579.6227907630 
2708.4065295976 
2948.0963134913 
3022.7649542725 
3078.5636888265 
3212.0433334953 
3296.4689922580 
3381.8607450550 
3358.8111838014 
3418.0142151111 
3358.4034105429 
3243.3866009916 
3162.8806015089 
3216.7790199336 
3265.3086048963 
3377.8160825589 
3407.2476339378 
3273.7624600306 
3396.8586307096 
3641.9532641262 
3973.9005732334 
4041.9530331201 
4108.2518574244 
4175.0513157029 
4111.9426974839 
3885.5756842995 
3839.2290319503 
3790.5173484965 
3647.6145493166 
3528.2316068714 
3010.1388377008 
3024.7060724145 
3126.7547025717 
3043.9502896136 
2766.9255532036 
2500.9166803742 
2202.1768558631 
1958.5185828841 
1906.4205072260 
1846.3273740988 
1829.0587754828 
1897.2056352943 
1943.0629427420 
2005.3361771135 
2005.6622357479 
1864.9586050263 
1926.7419182064 
1883.5087416617 
1830.4095052330 
2013.9706214250 
2275.7154004752 
2845.2958895276 
4081.0228688130 
4689.0275803562 
5098.0403310313 
5571.0164608446 
5408.3328161204 
5025.1341434126 
4488.1293280645 
3857.1748454529 
4247.8729869181 
4449.3508631131 
4433.2966377990 
4174.2518330530 
4168.1745734067 
4267.3770978554 
4228.1920389382 
4270.9842129569 
4358.7981501150 
4405.2228189467 
4287.6337622393 
4406.0672363919 
4733.3681075400 
4814.0694183570 
4698.3252126311 
4582.1243245816 
4598.0101563520 
4361.4899386027 
3931.0932126843 
3514.9642595456 
3128.5046582547 
2718.6992846256 
2563.8451048804 
2456.4479464858 
2389.0480380412 
2320.2908887521 
2247.7521538164 
2134.3426262039 
1999.2351420293 
1836.6317728738 
1631.9550950146 
1516.2657265209 
1510.8640500595 
1502.3920053998 
1500.5944806880 
1528.4085477436 
1615.9633397818 
1672.3236281598 
1696.3323371949 
1717.5824080536 
1713.9730652096 
1695.6619160922 
1714.1015140663 
1742.2354993440 
1756.7682902918 
1764.7884501434 
1725.6355425435 
1720.9319696239 
1691.6266760571 
1714.9023001761 
1702.0408722540 
1705.4831953168 
1662.9897712628 
1579.7511269894 
1552.0668171357 
1560.9582229842 
1566.1810956254 
1531.5701078703 
1507.9484470383 
1483.2099630964 
1429.6070996095 
1403.9980739803 
1421.5635528434 
1421.3577871289 
1414.3513134026 
1363.8510047723 
1331.5275502193 
1355.9253425263 
1357.6258951480 
1334.7508528562 
1356.1900095292 
1362.1247536995 
1369.3022474730 
1388.5667341832 
1402.1028468490 
1396.7927085922 
1373.4240356170 
1369.2140743304 
1358.5305254419 
1361.5895247555 
1361.4973427490 
1356.0241774628 
1359.5268988489 
1356.2828834044 
1358.9739572186 
1350.1300981680 
1353.6187411993 
1358.2856169032 
1365.6902988599 
1357.3753660740 
1385.9510107077 
1387.3787767048 
1401.1389705819 
1403.8619582620 
1423.9750001822 
1468.8561714811 
1486.5885414643 
1509.8588576278 
1500.5313973712 
1793.2583819948 
8753.9604951281 
12353.5881898250 
11928.9385533038 
11930.7779282302 
11190.4817516151 
7563.2866214795 
10613.4236629586 
15084.2212736341 
15750.2489419542 
15710.8584480863 
15734.5303533437 
16375.4893527258 
6382.5493224140 
6481.0458235216 
16533.6240289819 
15795.5213107213 
15706.1968838030 
15667.2145436339 
15075.0132516300 
10647.0391950781 
7632.7155035754 
11304.0365530157 
12069.0529095189 
11588.4144820358 
11435.5401165102 
8029.9395473384 
1654.7158207445 
1454.9135409633 
1493.0334320641 
1466.2103940502 
1447.7122981332 
1412.8668525269 
1389.7511929562 
1372.5839629904 
1357.7120334453 
1346.2430065868 
1331.9469742595 
1314.4943814821 
1314.1275240607 
1320.3991908710 
1315.6301226064 
1296.6120113046 
1302.8331152687 
1296.7147785304 
1290.1897637233 
1285.0339331623 
1284.2212379753 
1268.2705900970 
1255.5658648425 
1270.5108319234 
1270.4213231505 
1273.9529927645 
1266.5445584079 
1253.7819082030 
1255.9287906751 
1252.2025119892 
1222.0740522255 
1196.2040112488 
1194.4604729190 
1214.7109219216 
1231.8334514847 
1249.3591730917 
1244.6135297230 
1239.7099536463 
1226.4835462188 
1217.3388736134 
1215.3253019526 
1230.9156983362 
1270.4555058649 
1288.0293473646 
1298.6521737200 
1332.6494194079 
1339.8175610607 
1347.6769461782 
1378.8625330960 
1440.4610710304 
1438.9211570134 
1449.2251514592 
1454.2713927758 
1477.1825252440 
1497.9852158491 
1516.0672243282 
1544.8563913643 
1553.1928928946 
1552.8590056433 
1538.2384367275 
1519.8674258185 
1549.8642867160 
1561.5209864377 
1704.5117098172 
1848.5939600543 
1933.9024157247 
2048.8989497085 
2196.9958066042 
2350.4787945718 
2565.5075252748 
2668.0915688500 
2720.3008040578 
2924.2825479188 
3063.5325850156 
3189.4925501630 
3264.9608056702 
3371.1327453869 
3598.6043148225 
3729.0478921471 
3707.6162702883 
3633.0724329997 
3575.9997341885 
3460.1362260179 
3334.0565754356 
3294.1514358081 
3176.2642153586 
3291.4516612635 
3319.9374065877 
3358.1367074376 
3312.4080576585 
3636.5450813422 
3797.8654809474 
3863.3836999270 
4006.9133031953 
3953.2794252227 
3709.1088778997 
3422.1449844634 
3029.7282864116 
2734.0897140933 
2874.9410170397 
2885.1410513001 
2943.7358066684 
2941.2689929924 
2761.6090612052 
2481.4643854007 
2250.0437046323 
2025.6691072110 
1799.5204058405 
1749.8819961639 
1720.9095590990 
1738.9372686783 
1829.6210506325 
1884.7040856745 
1939.6470357638 
1935.3842025676 
1748.7170157347 
1748.7392188900 
1793.5107362652 
1838.6584386490 
2177.1481189369 
2855.7230289006 
3664.9379682722 
4179.6872137375 
4587.4851463076 
4936.4782345252 
5347.4852583155 
6039.3576352991 
6008.3597113432 
5302.9851139579 
4406.0754391340 
3949.4137324048 
4399.8816236414 
4746.8722753664 
4757.5272699658 
4625.0963596436 
4422.6078715052 
4376.6520371481 
4458.9338824617 
4382.1722620836 
4179.9860003823 
4524.9024589246 
4720.4583068325 
4803.3543224228 
4778.8560124918 
4742.0710602752 
4625.2606079217 
4321.9283203696 
4025.0716388898 
3710.9896698523 
3531.4097194466 
3061.9482917583 
2598.0774243000 
2439.3996654935 
2348.7674593900 
2265.3198863616 
2166.1393597413 
2059.6851433119 
1961.4697870118 
1800.8298281839 
1660.2706084834 
1567.0513417176 
1542.3692987188 
1513.2522675297 
1477.5737952557 
1475.1782363249 
1552.5157746140 
1581.0875896324 
1595.2846386873 
1654.6235787726 
1682.6674783427 
1704.3245336658 
1716.4494386880 
1732.4082769146 
1752.8096316158 
1742.9819170991 
1723.9106266836 
1709.5002934100 
1711.6802662062 
1703.8968233852 
1719.8646592008 
1692.5805054369 
1621.7029265717 
1567.0288571004 
1598.8790378142 
1608.0194725372 
1607.9573558302 
1573.9974087918 
1573.6748432482 
1529.5113817923 
1468.2351722411 
1465.3044334774 
1448.2171229020 
1433.8654601145 
1443.5505771884 
1417.0259195520 
1354.0098433731 
1346.0861159398 
1364.9915069040 
1378.0730641755 
1391.2949084081 
1405.2648383975 
1436.4874145253 
1419.7268542367 
1415.9468248061 
1417.0775067571 
1396.8872189992 
1388.8264684259 
1373.7694457292 
1370.0091388672 
1373.5554235114 
1379.6111034001 
1369.8249120485 
1364.4362013858 
1359.0082998811 
1360.1669781776 
1364.8626350389 
1366.9621994830 
1380.3959981252 
1372.2358956353 
1376.3208019629 
1392.8912114406 
1386.3000508002 
1395.1500668147 
1417.5885337203 
1450.4232349264 
1480.3379704657 
1493.6240987672 
1520.4089790440 
1510.9984573236 
1808.6816040766 
8831.7898268708 
12536.3996645251 
12031.4998209330 
11963.4525605540 
11264.9375583616 
7610.8029439140 
10658.4832899599 
15162.7346994884 
15717.3317509859 
15638.7772174878 
15642.3661861068 
16406.4623847874 
6485.8575368074 
6470.9475373747 
16476.0192283788 
15747.3775586681 
15711.9076795761 
15662.8808536467 
15063.4406007389 
10654.4781964448 
7653.9155752894 
11374.6077362928 
12049.0423531335 
11561.4241294889 
11440.9814870403 
7972.1328174623 
1653.2019495293 
1448.7899298679 
1493.4922305933 
1464.5552303674 
1447.9249286291 
1419.7938864404 
1384.1642764740 
1371.3591683930 
1353.0363650740 
1348.1498356096 
1327.9510901276 
1322.7088025967 
1311.8930347963 
1298.0181554409 
1301.7067273520 
1295.8984127000 
1295.7845186440 
1275.0828753937 
1275.4064827079 
1274.8238188639 
1265.9758971832 
1265.4188727777 
1261.8212829673 
1257.8931961979 
1253.1199158790 
1259.1918850631 
1255.9106572488 
1248.3829120712 
1243.2548924605 
1238.6229573165 
1217.7068685535 
1197.5350196904 
1181.1421908226 
1178.2818529024 
1183.7172032179 
1199.1689705100 
1221.8563422030 
1214.9178268090 
1204.6947652777 
1210.2302425395 
1212.4292354851 
1208.5443264250 
1219.3722001738 
1265.6285587158 
1275.1262555891 
1282.6168424928 
1274.4615986202 
1295.3475055290 
1292.9932494720 
1309.5179033118 
1354.2295402278 
1365.4586410824 
1358.8134171126 
1378.5232606967 
1382.2883432218 
1397.1290890129 
1411.1664095337 
1453.0675211131 
1508.3746677906 
1489.4331923058 
1505.8702334414 
1523.9327069444 
1581.4911932960 
1744.9881163256 
1857.5891323456 
1929.5889909613 
2055.9986515489 
2214.4355189085 
2415.6254699388 
2549.4015857212 
2663.7019521359 
2771.9083101132 
2822.1707759084 
3088.1805716112 
3240.8708257750 
3360.1004262398 
3548.0544611442 
3635.5287811847 
3806.5777881272 
3735.0887183985 
3682.2187452585 
3753.0920694726 
3616.0715796388 
3459.0751106250 
3331.8703882128 
3434.2739974700 
3467.2398447279 
3250.1308001726 
3098.0394209662 
3284.8391503216 
3256.6225213028 
3362.6805043784 
3475.4621987352 
3510.2552688047 
3267.1744688790 
2942.0155684592 
2861.6317160248 
2823.9616240133 
2760.5156391345 
2756.4057729760 
2620.1835093618 
2562.2560537959 
2510.6960031985 
2368.3075043110 
2187.4583523227 
2033.3082748029 
1897.2411431942 
1690.4810141859 
1628.0845087133 
1650.5332017327 
1717.0280432763 
1755.9705101865 
1758.1982874021 
1848.0356478896 
1950.9337273700 
1687.7990587955 
1739.1986607816 
1955.5776983050 
2294.1362203038 
2854.2043539173 
3474.6571761504 
3886.1829479213 
4262.3884893998 
4529.7844047682 
4904.4244780377 
5365.1116586627 
5673.3902968960 
6056.3913350619 
6307.2137596869 
5981.7258288035 
4772.0679860536 
4184.3558448407 
4198.9228894605 
4368.4608037566 
4737.3053241482 
4720.4974970838 
4517.6763814635 
4222.7359620086 
4164.3752936486 
4504.0719062945 
4623.0071788363 
4524.5063609935 
4423.9883656118 
4181.3916976531 
3973.0113105764 
3917.7817754707 
3889.9283166059 
3703.7886202736 
3593.2847455792 
3343.1264118553 
2922.4048006621 
2386.5767656381 
2215.9416952679 
2153.0701559646 
2046.8633393958 
1952.8760201798 
1850.4225191765 
1688.8495202664 
1580.2911336677 
1599.9547291150 
1602.9495848985 
1557.2066755140 
1523.7153755716 
1482.7195483624 
1494.9323541506 
1512.0060017120 
1552.0521332749 
1577.8978673621 
1635.0991839519 
1667.2226559459 
1676.0691774301 
1690.0533043563 
1689.2868742295 
1693.8332566039 
1691.6634210083 
1689.3432845404 
1688.7016745742 
1686.5874204868 
1674.9271824898 
1620.2654479696 
1592.2635015711 
1614.6473803240 
1636.2391379100 
1646.2766511234 
1644.5311806100 
1603.8005006050 
1595.8099811005 
1547.8971442976 
1523.0470203698 
1507.6933140579 
1501.8530310762 
1480.7819239862 
1448.2050989678 
1417.2914412275 
1355.2911758800 
1366.0941366410 
1416.0574804651 
1460.1196614550 
1482.9054422112 
1460.5166746298 
1433.8263165477 
1410.5795050632 
1420.7796677952 
1449.2501594041 
1421.8099161986 
1392.6581670288 
1399.7425972193 
1388.5241767830 
1386.8215142709 
1377.3336175304 
1369.1619922184 
1385.2227102492 
1380.3296054072 
1375.5881830566 
1384.8716407578 
1372.7694120593 
1377.3584126772 
1380.3362139405 
1383.1694249034 
1380.7753944377 
1404.4210919446 
1417.7733696577 
1414.7944839875 
1432.2155652658 
1464.0132597064 
1492.3626405766 
1509.7825610677 
1527.9480039268 
1527.5530749489 
1826.8208436435 
8829.9487205624 
12558.7703040447 
12170.4063822589 
11968.7172237436 
11222.7581591843 
7608.6874859626 
10624.8068350313 
15075.9697373756 
15733.5180272261 
15566.9099573969 
15576.7529185641 
16395.4634391541 
6473.7289822696 
6477.4067197564 
16538.1529317294 
15758.3224065115 
15670.8517626585 
15676.1867397101 
15060.8038518773 
10661.0228276028 
7605.3310866861 
11356.4317091992 
11956.7509996936 
11603.6036762721 
11436.6703469514 
7957.1259713930 
1651.7615630472 
1449.2245947360 
1483.4908361525 
1463.3013270962 
1444.7331064843 
1411.5613841766 
1386.2251150205 
1372.7007580957 
1342.8026242250 
1333.3997015429 
1317.3332003820 
1315.4268360928 
1316.2141077186 
1307.6384036376 
1304.2174133822 
1288.7308819038 
1284.4474862480 
1277.4823621732 
1278.1973173855 
1262.7062507750 
1263.0455019040 
1248.5052470124 
1248.4099913638 
1234.1777734134 
1235.8818068353 
1246.8447861029 
1241.3631076246 
1239.2651469293 
1224.0797939259 
1230.0693153458 
1218.2129222269 
1194.9263829923 
1170.2597214805 
1169.3382519212 
1172.8092526472 
1160.4495207086 
1158.2422042980 
1172.3099933776 
1170.2016971287 
1181.1387456639 
1190.3114547961 
1198.7422378787 
1206.0252374179 
1204.2935748831 
1208.6652770891 
1236.2824691547 
1249.1155377887 
1243.9388085514 
1233.5391507300 
1233.7973489422 
1239.1586005119 
1225.1211486507 
1255.2899077065 
1290.1332536882 
1280.8327186706 
1318.5339953263 
1345.6740608335 
1377.6607169206 
1390.8039401508 
1413.6300432713 
1453.9821498119 
1448.0257956700 
1534.6276081159 
1718.5509580608 
1904.5183762381 
2013.2592737975 
2094.8252952831 
2255.0998498452 
2341.7300932793 
2469.8399117212 
2622.6084757185 
2739.7592273069 
2827.2745579231 
2968.6981115500 
3225.0994708974 
3422.5454147910 
3566.6154655593 
3722.9766533655 
3674.1420524252 
3645.9023144867 
3723.2030147807 
3722.0363625499 
3610.7068057983 
3575.4024128853 
3583.6377929496 
3576.2631453515 
3519.0431386252 
3279.5874978811 
3113.0596708849 
3142.7042242085 
3049.2634854864 
2815.7393411467 
2634.6592917530 
2504.5869286535 
2622.6242020491 
2605.2886843969 
2666.8323337589 
2691.2581383422 
2611.6911654695 
2539.3476678224 
2424.2372108785 
2278.4133780684 
2118.6453009247 
2024.4785895489 
1913.9279370732 
1794.6426640239 
1645.7239632282 
1599.4862900317 
1603.0152324401 
1536.8912029670 
1577.9014493083 
1681.3186036857 
1740.7503535185 
2050.6670350587 
2361.7508956143 
1883.8014816702 
2152.0864033450 
2512.7804758931 
2872.4871482575 
3003.4258879875 
3444.3551978832 
3873.7744007027 
4259.1169080451 
4654.2067026166 
5099.2782904461 
5422.9560014767 
5618.6535034506 
5761.1067553850 
5760.5250209353 
5727.9620556156 
5556.2847647915 
4903.0917460852 
4653.6505631905 
4546.9443764295 
4366.0394516136 
4122.6577605999 
4330.6011709130 
4492.2951384278 
4439.5262283932 
4175.8424192612 
3944.0686561951 
3832.7585368343 
3797.6191568083 
3755.3587230535 
3649.7820043363 
3619.7451420856 
3523.0980422247 
3369.9008749478 
3329.3092238712 
3128.9608277178 
2664.3860037134 
2161.0834292813 
2018.1133467098 
1928.8544585407 
1826.8093392463 
1701.9114119805 
1595.6964670784 
1535.9649368484 
1557.1218153017 
1550.7192442195 
1525.4866022179 
1535.3263238309 
1562.5044951860 
1525.5454810136 
1486.3769154067 
1470.5502479123 
1476.1218172587 
1499.9526853243 
1535.6489278410 
1613.2652885589 
1655.7359707825 
1655.0765209636 
1656.0700504034 
1644.5353462911 
1656.3955541804 
1650.1203803589 
1646.2565962650 
1579.3059312377 
1526.3898247011 
1601.8263842157 
1632.1193174408 
1652.4438748409 
1634.5079332394 
1643.0965923390 
1637.6515401493 
1608.7757802997 
1570.8246779120 
1542.4425223916 
1505.7336268634 
1468.1912764930 
1460.1685665807 
1463.4366457558 
1434.4081424549 
1456.1159951171 
1504.7159668934 
1516.6617957008 
1499.2831200363 
1488.3602445896 
1445.8844676180 
1412.3215162351 
1439.0028408525 
1455.6032685326 
1439.5673027459 
1418.9618100357 
1423.6520148634 
1400.0580511915 
1384.2333505616 
1397.2394070853 
1401.5578608030 
1404.9085961793 
1403.5009923863 
1399.8400900753 
1396.6202727208 
1400.1158062720 
1399.4937432123 
1396.4849891429 
1391.2844332928 
1402.8395673232 
1411.5312936499 
1404.1322846538 
1413.4364777857 
1427.0825622636 
1436.2154327334 
1453.0683096916 
1476.7001671915 
1509.8702911767 
1532.1768896248 
1550.6381568282 
1543.2353031470 
1839.1740791519 
8946.9175221825 
12689.0896824643 
12256.2929051557 
11947.6035266218 
11241.3842303163 
7584.3761520819 
10689.1433334712 
15145.2520987048 
15807.4951079422 
15654.6202601205 
15631.4501693024 
16503.1421454933 
6479.2061545944 
6479.7745729678 
16465.3315463637 
15703.5650670552 
15647.1295994681 
15621.2190336795 
15004.2972668064 
10593.7192951938 
7645.1277914488 
11366.1676415162 
12033.7588040747 
11601.3707527006 
11439.2283410726 
7975.2603209265 
1649.0479413979 
1448.6826822107 
1500.3133232494 
1477.7150462498 
1436.4983747036 
1410.2696268156 
1391.3102097313 
1363.1214245200 
1344.7295299465 
1345.6700755019 
1333.2380562560 
1318.4543580666 
1309.2422124223 
1301.9383910557 
1300.5122430884 
1283.9036800653 
1284.9329010131 
1268.4045279726 
1261.7660068057 
1263.0382187342 
1257.2768952020 
1247.0153199577 
1242.4136849435 
1234.2317866592 
1229.0638249364 
1225.7935546530 
1225.6870179970 
1232.0304555568 
1220.2720398302 
1222.6142380481 
1206.0243236249 
1195.1839063100 
1181.9853308295 
1160.2885103258 
1149.9275785390 
1150.7598603292 
1148.0888763759 
1141.3752913672 
1147.0686680385 
1142.9004019928 
1139.4313438769 
1166.5700786198 
1181.3900078375 
1175.0402502043 
1186.9720586036 
1191.7630062070 
1203.7516488120 
1215.8162234575 
1205.0496838400 
1202.2998683677 
1179.0456610318 
1179.8279485894 
1182.7544902030 
1186.2273654269 
1203.7407309967 
1249.6192680811 
1286.1060378295 
1302.1519282858 
1304.9266163113 
1321.3925059305 
1335.4634871547 
1346.8287223912 
1463.0866047205 
1640.5062491324 
1841.6094799633 
1998.9811090633 
2088.1272887474 
2167.3228838426 
2266.5067556025 
2417.1940976024 
2516.9229186778 
2623.7859894297 
2764.8113271567 
2912.5841002066 
3024.8473583749 
3234.1852560335 
3494.2173497160 
3551.4286570708 
3419.4162129221 
3455.2990420055 
3576.2206858548 
3556.7353756722 
3509.0674013081 
3608.8521822199 
3552.4701465160 
3451.4122867805 
3311.8546794937 
3110.3413323207 
2993.7611268763 
2894.0292474481 
2586.0228773561 
2399.9128448818 
2336.5115773675 
2252.0479034185 
2228.0405020567 
2351.9635295327 
2371.8385652311 
2364.2628666215 
2326.1418600833 
2224.5683795002 
2111.9377714809 
2036.7818970323 
1967.0600986287 
1885.7759024617 
1745.9870385206 
1624.9996500061 
1533.6260734407 
1493.0378983326 
1462.8246542654 
1458.0317549961 
1511.9740886403 
1747.8068898904 
2044.4374655121 
2482.2752587371 
2815.2906211016 
2075.4723243491 
2299.8281005818 
2811.5607946487 
3218.9753752917 
3208.3144839100 
3246.4067123178 
3783.4449467158 
4350.6123454668 
4706.2380848057 
4807.3062699584 
5175.1764349429 
5506.5261749749 
5664.8394285805 
5805.2741247736 
5688.8046643578 
5482.9985816029 
5317.2258629953 
4789.9595948351 
4410.3427035706 
4057.2878673389 
3818.7937988425 
3696.7345950419 
3616.3229956233 
3802.2998280574 
3905.1030217380 
3789.1559671558 
3708.0555157933 
3645.5898782328 
3502.9226018212 
3357.2183258968 
3290.8794737110 
3276.0296467628 
3189.6677959373 
3125.6813829995 
2893.6829004577 
2402.8023883898 
1996.8608239230 
1885.4318437129 
1750.5638790782 
1618.8702185699 
1501.0666687906 
1487.3717930015 
1534.7775534359 
1552.2147946367 
1552.7321413577 
1559.9993277263 
1571.4772923113 
1566.8540995739 
1513.6160557779 
1462.1110625315 
1432.3253735912 
1406.5808311244 
1425.2902985196 
1479.7513623659 
1562.3457398941 
1613.0217643756 
1624.3114201635 
1640.8210892217 
1649.9330254264 
1634.7261986820 
1554.8253964749 
1513.7894934739 
1555.1864268091 
1605.3916807204 
1631.8741836048 
1618.3108649304 
1638.3405801509 
1626.9828045754 
1626.0190646375 
1627.7933405292 
1573.7632088081 
1531.5727303608 
1514.6751145431 
1512.9622467780 
1543.3137202823 
1538.0713070881 
1479.9125012425 
1521.5893555591 
1564.7762719917 
1569.1498495156 
1507.6248053877 
1451.6372833031 
1443.9126467498 
1464.3839653348 
1469.7919467481 
1461.1841087549 
1459.1708913015 
1447.6327662374 
1446.5305339601 
1438.4429374088 
1430.8112560602 
1434.6601589006 
1411.8929253514 
1416.8726627347 
1422.9503168984 
1416.1260904052 
1422.7228422742 
1406.1237609135 
1411.3618305371 
1413.3915455939 
1402.8276587181 
1405.8617468172 
1413.6789573845 
1413.6225051507 
1419.0676530727 
1439.2516164014 
1456.4202125458 
1459.7808970869 
1483.7530997315 
1497.7906239926 
1535.5559972436 
1559.8236703762 
1558.8590402230 
1555.1296801471 
1868.2420179427 
9015.8461420309 
12789.3850070080 
12545.1237169597 
12117.3382261057 
11187.3169925342 
7546.1816711563 
10675.6298627511 
15127.2219924887 
15843.6865636627 
15736.4940224458 
15685.9244890091 
16428.4556508417 
6481.8114390259 
6447.8797306489 
16449.4022558979 
15667.1559472332 
15711.2234235428 
15693.9469444487 
14953.2458195344 
10654.3069575274 
7625.5762944685 
11366.6160337648 
12050.5215955813 
11562.7423406991 
11397.9083840864 
7967.7526740155 
1647.2474889874 
1456.8628244914 
1508.5508058120 
1468.0252759523 
1456.3544484766 
1427.1207847614 
1386.0548775920 
1377.0885440137 
1357.7735797642 
1343.4207783117 
1336.2697505397 
1317.1516106595 
1312.7261402972 
1309.4800828746 
1298.5029868074 
1287.5094347622 
1280.0714975008 
1271.8953863207 
1261.5439579992 
1252.3385468114 
1245.2302364028 
1241.4013950303 
1233.2813780075 
1226.1235164342 
1229.5781065214 
1228.5484205377 
1209.3342852370 
1203.7551929485 
1192.6371019577 
1194.7150372979 
1181.4695013068 
1183.5812256724 
1178.5782130301 
1162.8610342260 
1138.2266289436 
1136.2061781992 
1123.7572686526 
1110.3647075217 
1120.2706599600 
1116.2287186657 
1102.3155827172 
1102.7363768022 
1103.0497779520 
1112.5013158821 
1112.3634557381 
1122.9632042090 
1133.4457051122 
1125.9122397572 
1129.4033376510 
1143.7592485951 
1138.3065082061 
1136.7851738524 
1137.6957680802 
1139.7050207298 
1136.2606090513 
1142.1560725044 
1165.5116520363 
1181.9185115371 
1190.7947969060 
1212.7401721978 
1225.8590561948 
1239.1755396343 
1364.7280202077 
1542.8568507929 
1664.7529284806 
1760.0543921228 
1880.9732718253 
2042.5650309805 
2118.1120921816 
2242.9319337386 
2398.9983576565 
2543.9000010461 
2675.9373204373 
2735.3519270854 
2810.4004963379 
3003.4156135883 
3050.0329806368 
3116.2946136337 
3107.1605210701 
3260.7001850618 
3370.8095229792 
3463.0379967701 
3381.0548256631 
3307.2742878212 
3229.1535055595 
3087.2843768052 
2866.1416704457 
2594.8769795793 
2374.3417667209 
2358.1102760814 
2365.4166217798 
2191.0446604879 
2210.1225066836 
2183.1780021982 
2064.1243444883 
1924.6931990902 
1836.6825905142 
1870.8996814669 
1892.2932973580 
1882.1666613205 
1833.4567171487 
1763.9082557917 
1724.6410393151 
1720.4638077630 
1685.4186416815 
1520.3819930005 
1421.9270447449 
1441.7300420331 
1535.7350319072 
1599.3509075078 
1693.3519720168 
1960.8992250802 
2402.6370539552 
2994.7458031428 
3200.6029172876 
2300.9959340760 
2648.9762054237 
2949.2588464097 
3067.0426992398 
3077.7649081830 
3140.8003860358 
3449.6772687642 
3956.6212397300 
4455.2718356557 
4710.6530791752 
4969.6717669133 
5267.9064822551 
5371.0559203077 
5467.2291383936 
5313.3692329765 
5086.8365811976 
4772.7156133063 
4092.5202814348 
3496.5714220898 
3499.5824108938 
3551.4188587831 
3410.9929500512 
3456.9890841987 
3369.6378298196 
3385.7417507760 
3488.9472711251 
3578.7061192091 
3427.4032303558 
3271.0591102284 
3148.6464822162 
3031.4391212995 
3020.4181895797 
2930.4287474056 
2887.5068332120 
2654.3773543023 
2085.5328720718 
1764.7119450098 
1631.5784699904 
1483.1065996518 
1433.4695088029 
1459.9123127488 
1487.0135131313 
1488.2131771571 
1515.3083700750 
1522.4999904131 
1512.4548541253 
1497.7232486682 
1485.4544563006 
1436.9951572606 
1424.9496844407 
1382.0700894546 
1380.9392392357 
1398.4062505428 
1467.8229809856 
1513.9958817825 
1551.5965723321 
1579.6970254273 
1541.4839380912 
1494.1270051168 
1518.3053066034 
1554.7011796442 
1585.5491106780 
1593.7928668325 
1587.8634466062 
1567.5189622572 
1599.6476187526 
1599.2879540709 
1593.9274277256 
1601.1387587460 
1568.7009930752 
1587.3781553476 
1620.5280279186 
1684.9425791928 
1626.7327344310 
1533.7897934791 
1580.8297414837 
1605.2579196214 
1602.5736757312 
1525.2642514365 
1538.2430663405 
1568.7368398019 
1575.9610181102 
1509.1792898980 
1464.0152097196 
1488.2442252976 
1483.0340872705 
1481.2067384084 
1490.0268772522 
1491.4392570305 
1466.6338543036 
1453.3051980190 
1450.5490523431 
1460.0275919351 
1462.4044720501 
1462.0258381057 
1451.8516788722 
1439.8542183599 
1439.8298672237 
1451.5241337212 
1461.1099022681 
1449.4579654097 
1440.9024830652 
1456.7828617900 
1462.3648525690 
1470.4873208318 
1515.1920360925 
1544.0779391852 
1558.1368697676 
1551.8683708388 
1588.7109101980 
1603.7690289467 
1619.4325093423 
1618.8900628836 
1607.5950084365 
1937.2066323558 
9473.2858615911 
13335.5552093352 
13236.1196015629 
12340.3896983357 
11261.1580500727 
7612.5021490829 
10651.7077606984 
15071.9107466082 
15873.8021095082 
15797.0975777302 
15729.3237761801 
16365.2478114789 
6453.2784216932 
6488.4035957187 
16558.6676776450 
15651.5022539632 
15650.6560478426 
15633.1283669568 
15109.6356302722 
10636.6541909895 
7605.4802796502 
11378.0920866625 
12104.1047614569 
11627.9110595770 
11380.7498842947 
7964.1910204422 
1647.4920295962 
1463.2690610029 
1525.8560805354 
1494.4199853183 
1472.4997083519 
1439.9875211873 
1408.8505872184 
1395.6736518954 
1365.0470122605 
1356.2005342916 
1344.5800688471 
1329.3981663829 
1307.7227902129 
1320.6672891932 
1312.0604235073 
1293.5273160361 
1276.0205857943 
1274.9627562847 
1275.1064898462 
1270.2339145883 
1261.1747784134 
1244.6960911544 
1237.1103166351 
1236.1128980584 
1220.2859913875 
1217.8046036070 
1207.9015312644 
1212.8330891493 
1202.8034119498 
1188.1389135306 
1177.3036816529 
1169.2603345189 
1163.0596701451 
1154.3664895510 
1158.6836527971 
1133.5480526788 
1119.0890308531 
1105.3320454669 
1101.9756230771 
1094.4343300155 
1092.3526570430 
1075.1866958930 
1076.6525640146 
1084.3258962172 
1090.7556860041 
1092.1037650975 
1090.8620978584 
1094.1915090758 
1089.8288965742 
1099.9714286569 
1085.0092097949 
1096.8837590959 
1122.5606932971 
1137.1479229868 
1138.7547548823 
1131.9793197075 
1121.4764902735 
1123.9156099934 
1109.6795822877 
1128.1916692235 
1134.7928363163 
1158.2728412733 
1290.2980073786 
1455.7494868292 
1551.5151953049 
1650.8966284234 
1722.7994733296 
1838.2150697556 
1974.2223261265 
2068.3938224042 
2230.8585103301 
2393.3740221219 
2502.5328875789 
2640.3603279728 
2663.9359696887 
2721.7500912472 
2779.3259821819 
2814.9141936107 
2963.4448362124 
3065.2934135300 
3182.3033324872 
3244.4328263875 
3047.3895915830 
2894.8092087682 
2763.2652199188 
2654.3676359199 
2595.9617494424 
2410.4630928063 
2199.4853107258 
2082.1486693958 
2049.9768221414 
2177.1535535370 
2190.6936869813 
2095.0300701964 
1970.7298353089 
1862.8103844054 
1763.4696219180 
1714.5605654474 
1678.5064074057 
1661.4844715766 
1652.0834918306 
1657.6004570969 
1602.3009696560 
1525.7955376834 
1552.6050769916 
1521.6682394687 
1526.1192497645 
1622.2247619026 
1679.5639727624 
1732.8151464354 
1906.2537808669 
2216.4200332347 
2620.7280595734 
2896.5002429469 
3021.6613061700 
3045.1475038311 
3000.0457966857 
2813.0539969091 
2668.6028966496 
2557.6385038430 
2606.3552722009 
2929.2387881963 
3374.4378898781 
3845.6323383471 
4192.6467571039 
4416.7683167298 
4428.8937314091 
4312.1921577018 
4134.4052575957 
4014.8172442253 
3784.3681205825 
3551.3841015862 
3368.4783478289 
3024.3549051973 
2810.7707559682 
2955.5749829159 
3244.9168238803 
3245.3295716510 
3145.9161962234 
2995.5001324108 
3013.1458181161 
2999.4015506124 
3108.3438513556 
3069.2895515034 
2809.8225623015 
2688.2736698961 
2615.9023882080 
2550.5238514270 
2470.8020443537 
2057.7728847789 
1586.7552105168 
1433.4787029731 
1359.2885156458 
1392.5376764089 
1439.4096113600 
1427.8632476713 
1425.0675468925 
1434.0563421760 
1430.4108110465 
1432.1541180476 
1430.7031478762 
1418.2631527734 
1423.1708626357 
1403.4326666421 
1374.8680018513 
1367.9774270000 
1338.2044850482 
1351.2449571962 
1379.8923035049 
1388.9978471434 
1423.2280412272 
1497.9847939207 
1539.5353680613 
1536.2279667917 
1524.4465045611 
1540.1025378147 
1496.8306778364 
1469.2805217552 
1485.7292540520 
1521.2059831968 
1592.7571687136 
1709.3629121877 
1780.7554303813 
1785.4407027712 
1768.6835852268 
1695.0837194324 
1582.2016645107 
1648.4405283965 
1675.6374736860 
1610.3963749268 
1634.4079339582 
1673.4146971223 
1686.2989733890 
1629.1063053114 
1551.4663421693 
1505.1674639532 
1517.1235787837 
1529.2701788561 
1535.0108108445 
1515.2270487956 
1528.6662926970 
1514.6801683110 
1511.4033140490 
1514.5677407852 
1533.8077361077 
1552.0622730613 
1592.1731231899 
1586.6743598897 
1583.2870691785 
1589.1996420968 
1588.4760030464 
1587.9212352596 
1587.7087864051 
1603.2708839700 
1605.5779059257 
1594.6915318237 
1601.8675759890 
1602.0775578639 
1595.9176628676 
1586.9333237981 
1606.5167154486 
1608.9186812693 
1605.6249378056 
1613.5327144240 
1609.2478992386 
1675.9234814787 
1708.8615077322 
1720.4176502065 
1713.4436851682 
2018.4037447415 
9705.5457315494 
13796.0692275036 
13701.3311207095 
12473.5079726468 
11246.6026555643 
7588.3630622458 
10670.6562992923 
15086.2188365056 
15881.2318949134 
15917.2645555170 
15756.6026066974 
16462.8545510297 
6452.0753548741 
6483.6668939278 
16432.7607372158 
15743.4463446963 
15697.2187255083 
15623.7033524266 
14975.0198971566 
10628.4829234541 
7610.8477797170 
11387.0160977074 
12085.8498210873 
11559.1958684366 
11417.2176515392 
7986.1900411899 
1645.5481847070 
1492.8643159665 
1564.8607648988 
1538.9352252389 
1509.3952338907 
1471.7144593784 
1454.2130475502 
1431.7847622159 
1395.7980608565 
1391.8396164479 
1375.8503951001 
1356.0986667861 
1353.5665335216 
1334.1544814437 
1325.4429071882 
1313.5079808942 
1300.5627636440 
1299.8142047133 
1286.8481654957 
1263.3186099349 
1265.7511317616 
1253.0389592035 
1242.4051852163 
1238.4400078714 
1230.6034978469 
1230.9715884842 
1221.0579688408 
1206.4952335158 
1189.9674562067 
1193.8106611305 
1173.7445858243 
1167.6088268725 
1151.1466917639 
1145.6165729814 
1137.9141744755 
1138.2246491680 
1133.7001994521 
1114.7476245853 
1088.4950258907 
1075.6655873582 
1069.8320709410 
1061.7955267467 
1049.5558543578 
1042.9745358642 
1051.6486746521 
1061.2675039105 
1069.8429299352 
1059.2421994462 
1057.5986475285 
1056.7853679432 
1050.5400548482 
1046.4371566603 
1057.7634204191 
1056.3571382362 
1065.5532651186 
1089.0668403460 
1099.6719423411 
1097.3547508802 
1077.4753072099 
1076.3906384181 
1073.1104462676 
1088.7348129040 
1139.0605738528 
1241.9107386573 
1320.4294580658 
1422.0599830166 
1555.5060169926 
1673.1123492548 
1770.8096087986 
1893.0485983458 
1974.5710222675 
2036.3231529118 
2114.0035685741 
2097.0965133257 
2191.2847355512 
2390.9660084790 
2451.7607857573 
2515.9487525001 
2604.4176843265 
2694.8322800462 
2674.9378191952 
2594.6291036926 
2429.1980824599 
2350.5652609933 
2311.4914288019 
2260.2294412103 
2223.3270791761 
2094.9841925240 
1866.9822331432 
1887.6329124793 
2022.1226969977 
1931.4008980745 
1853.9767871997 
1818.4067813647 
1786.6225377276 
1753.4552760838 
1705.1474701031 
1630.7230280640 
1604.7034775216 
1587.2753913944 
1473.2485741171 
1441.3504977173 
1488.8587666681 
1561.4324094625 
1691.4448949469 
1752.7982645428 
1707.3943504490 
1755.8793708979 
1872.0606407488 
2006.0389950495 
2354.3767694461 
2849.5454487805 
2895.4641308972 
2719.8085402645 
2645.5608427415 
3025.4074143622 
2962.5508768028 
2650.0511074082 
2545.8466810567 
2388.3730535009 
2328.8909383035 
2476.5829117937 
2768.1394601944 
3012.0008847983 
3224.6878784833 
3346.5085170775 
3338.7948011911 
3286.9699074532 
3399.7571399473 
3365.5366860189 
3368.8131013458 
3364.2582050142 
3128.5408771121 
2699.5031142631 
2471.3170092848 
2503.7201108559 
2669.3302466141 
2798.1346891071 
2900.1814061033 
2802.0776747977 
2753.2399252322 
2702.5073055445 
2664.5020486998 
2669.6576412587 
2693.6759130766 
2516.1994988704 
2429.6868754319 
2309.7236977850 
2012.4427057981 
1519.6095656729 
1340.8507301292 
1296.2990734375 
1324.2143715507 
1365.5098862490 
1391.1575731490 
1379.9329531702 
1364.4319270466 
1385.5412502010 
1397.3888998563 
1399.4720833410 
1405.4125375251 
1394.7489129170 
1406.7967794174 
1369.0889590997 
1341.1057658206 
1313.6117149252 
1276.3203579258 
1277.8285513741 
1339.0715961971 
1410.6187307334 
1447.7405136411 
1472.5137287614 
1492.3975402652 
1458.2698810107 
1451.2524272572 
1474.9933689369 
1530.0225041485 
1591.5168291900 
1692.1489486023 
1726.8614420788 
1763.6023573006 
1821.4682679104 
1834.8207360772 
1695.3679570050 
1688.2875308121 
1720.5193765995 
1696.8889462660 
1737.4631641750 
1859.1370206849 
1824.8415671456 
1741.0893875113 
1621.6023061590 
1578.6914387679 
1563.0135733376 
1621.4847432909 
1736.0586410682 
1758.8474238519 
1751.6648970869 
1730.0396613116 
1721.2702658159 
1723.6576212242 
1701.9807546018 
1690.8613315943 
1690.0715083780 
1691.7945195441 
1673.7406829686 
1661.9391555240 
1662.6003467769 
1667.6604154340 
1689.9751918507 
1704.6992856241 
1714.0066315243 
1709.4438187894 
1690.8434718863 
1688.8019536500 
1684.7380354865 
1694.9898108680 
1656.6258562319 
1645.8815418111 
1640.2833687736 
1652.4044070397 
1658.4846931826 
1704.0433578613 
1719.1199804416 
1728.5813672751 
1769.5486942325 
1779.6835734193 
1782.9590839496 
1753.8891460484 
2104.5367897978 
10269.2223793680 
14466.3212839009 
14235.2066356666 
12715.6953244054 
11188.7968662737 
7556.0253236384 
10703.2742508224 
15085.9838493291 
15958.6689169842 
15896.9558712679 
15692.8473832049 
16429.9960510934 
6470.3274760365 
6520.4874358352 
16541.9036670844 
15702.7557450441 
15656.7863506683 
15685.5858571785 
15075.6827444745 
10622.8127132495 
7643.3239860054 
11402.6827080575 
12063.6540357577 
11576.6685297730 
11439.1326286369 
7955.6998482658 
1647.4097712412 
1527.1362645474 
1647.8820946608 
1610.1589130973 
1571.0709394485 
1532.1442680011 
1501.7452798477 
1487.7991561929 
1466.3483098829 
1437.8099795590 
1414.1721919674 
1395.2365441148 
1390.5382800117 
1375.8639170253 
1350.4480901785 
1352.6466680403 
1331.6946778038 
1307.4874253475 
1316.4196762661 
1300.4827660940 
1277.9202323544 
1268.4621365436 
1263.7905685311 
1263.1509696612 
1250.2046193327 
1241.2975373776 
1222.9365561956 
1209.7374081603 
1209.8050572937 
1196.9332161868 
1178.5268077457 
1183.9584996361 
1163.7069700727 
1151.0165850200 
1134.1478382972 
1124.3002367144 
1118.6774900254 
1105.3460431937 
1097.8457249222 
1086.2398220815 
1065.5298393029 
1054.8443027684 
1041.8933715769 
1042.6006825968 
1028.9722027956 
1027.4842142975 
1029.9345696429 
1033.3062664415 
1038.2461811992 
1038.8247572159 
1031.6220564004 
1040.1515541389 
1033.4573996592 
1034.7396962267 
1037.8139805907 
1031.3483510490 
1029.5514007551 
1046.9276576925 
1050.9407549117 
1054.9740871901 
1063.9852802521 
1078.7479407252 
1106.5126604761 
1139.6967355185 
1202.4984952595 
1270.9242004503 
1350.2347230887 
1399.0523687144 
1507.6202259292 
1704.8942297905 
1788.1055965564 
1825.2086085083 
1811.4015149708 
1826.4845479758 
1879.6128351802 
2006.5854075130 
2102.2970367857 
2133.8633616247 
2178.3842075645 
2161.1524227633 
2124.3730688859 
2156.7990717518 
2109.4920916670 
2029.3537728831 
1970.8303598030 
1953.5784431028 
1945.2117121392 
1832.2864918859 
1926.3689857711 
1889.5807662596 
1866.8435835050 
1803.9689912253 
1733.8785150404 
1706.2690828038 
1676.2541486965 
1643.6489794229 
1647.5308925986 
1629.9232635284 
1502.7008782283 
1452.7819222058 
1469.1896240264 
1532.1889814278 
1675.8030273081 
1808.5636206501 
1886.6705983316 
1926.0924937983 
1919.9220896111 
1870.6094015487 
1911.3942779303 
2124.2291957743 
2650.6551730356 
2994.6195504709 
2915.1584862927 
2773.8051705259 
2580.7131859972 
2754.6135259215 
2754.9709750835 
2630.5771838155 
2333.2312071401 
2142.2075453755 
2057.3968997144 
2107.2099861684 
2122.8270883968 
2143.4724216119 
2265.3955425028 
2444.9753896633 
2527.3222360874 
2683.9439414867 
2845.6678301259 
2929.8339755698 
2978.6540408760 
2923.7927502065 
2687.1551229101 
2506.9470007224 
2301.6773053729 
2237.2716678181 
2257.7027492713 
2287.9806095114 
2356.4925828457 
2574.3007649896 
2652.7672755415 
2543.5212210392 
2477.9038075984 
2361.6370840548 
2257.3956190197 
2171.7778444649 
2025.4903156182 
1789.7154849524 
1395.0024201070 
1227.3442268072 
1204.0061448101 
1252.0153351104 
1342.1576511849 
1367.2592973293 
1339.6217721290 
1343.0841974455 
1331.0704615480 
1316.3594450148 
1340.5183612397 
1361.8777522475 
1349.4231067354 
1322.2660601881 
1306.7840531551 
1271.2957250974 
1277.7037764969 
1261.1098370610 
1240.8216259723 
1261.5465229639 
1310.9332126296 
1343.6070993976 
1417.6503598529 
1473.1986848591 
1533.1363538034 
1586.1563037164 
1586.8087271356 
1615.9362897964 
1644.6458417861 
1705.5266534130 
1769.9161200707 
1778.5744839614 
1722.7608559711 
1831.2369004658 
1966.1166794275 
2172.6092930353 
2345.8154513132 
2308.1472215594 
2130.0320247985 
1964.2099885840 
1914.0190363422 
1894.7976744838 
1861.9177954167 
1860.1045196503 
1892.8841236573 
1885.5510465745 
1862.9760591419 
1837.7875809680 
1848.7956278790 
1838.1495456459 
1830.1441982016 
1819.2877725564 
1835.3153328067 
1805.1204859537 
1832.0494427990 
1844.0899740325 
1843.5442189968 
1848.0312762624 
1838.5130848852 
1848.7807290775 
1852.0009754720 
1837.9177970042 
1810.7168792161 
1826.1714698708 
1791.2337397218 
1783.1014587481 
1761.4206063767 
1761.9362424463 
1786.9255844718 
1815.8547668535 
1827.7429327633 
1815.0157752062 
1819.9715554871 
1838.7606625578 
1843.4642093522 
1852.6203993927 
1876.4771383741 
1917.0604095304 
1954.8415208557 
1991.6949356863 
1960.7092237845 
2392.5797499201 
11939.8741994273 
17280.6197565031 
16733.5369697751 
13525.9250355664 
11235.4718046010 
7608.5119654939 
10713.2223528821 
15101.1158191649 
16147.6848902366 
16139.2922536712 
15691.7391477128 
16448.6984060597 
6509.0231456348 
6438.7726143547 
16473.4284347847 
15747.7348564585 
15688.3869758752 
15639.9822780478 
15035.8781190367 
10603.7718998387 
7623.2867996768 
11582.4482961061 
12138.6464611344 
11589.6425590635 
11451.6587434450 
7994.6152218003 
1647.5196766513 
1613.2884398522 
1833.4006471342 
1817.1530289244 
1755.8045969469 
1694.6949149181 
1663.0042276954 
1628.0315758886 
1589.7303826287 
1561.1706662278 
1540.4334418960 
1510.4058013948 
1488.6068685509 
1457.2742264675 
1457.0377716388 
1438.6034966435 
1404.8260965521 
1381.5831212466 
1365.8587822244 
1335.7385321118 
1327.2403769049 
1319.9836763678 
1301.0634061700 
1283.9626927465 
1275.2935541121 
1267.5256240667 
1262.5995777064 
1252.3226060470 
1238.6911343854 
1234.1558463598 
1216.2960928096 
1193.3852177219 
1176.1188940836 
1156.3217635884 
1152.1843546468 
1138.3504556240 
1130.4032692929 
1113.6043690875 
1097.4714069667 
1078.0816206606 
1061.9158979761 
1059.9955850788 
1044.0308234235 
1031.8819615189 
1022.4644571117 
1020.2309987078 
1021.0412811579 
1009.3199074317 
1011.0943066203 
1014.5747388822 
1014.9039200535 
1019.4069790367 
1008.8581833076 
1008.0626019851 
1011.3442339903 
1010.6381138172 
1011.9522332070 
 994.6228292234 
1004.1374122276 
1007.0668226004 
1014.6067224676 
1038.0732041927 
1070.1523005157 
1104.7012700246 
1164.6530765383 
1235.0221123242 
1244.6034147919 
1247.9248026495 
1283.4805806883 
1341.9374493506 
1385.8022392089 
1381.5373592517 
1421.0611471073 
1537.2166907271 
1597.0597479457 
1618.4013452841 
1597.5557342785 
1578.4626832330 
1555.8147915146 
1562.4900133147 
1547.4352039610 
1571.3171697112 
1590.1806921376 
1586.6561322520 
1635.5567958029 
1624.5409200854 
1661.7790147143 
1778.6660096970 
1756.3244285088 
1672.2888117201 
1641.9090542484 
1647.6564105442 
1610.9115303708 
1583.4404633403 
1545.4483658088 
1511.7859846455 
1475.0493933298 
1467.4072893182 
1492.8005123004 
1554.3384417482 
1668.1785518006 
1842.9764852348 
1986.1406372304 
2119.8380314584 
2189.9899934113 
2172.2993502815 
2067.5255545564 
1915.3290727053 
1993.0864357714 
2224.6965320261 
2517.9704104217 
2630.7086539535 
2552.3192815387 
2451.7377064615 
2335.7935218136 
2409.0514458486 
2325.3690572637 
2248.0000783003 
2093.1367670209 
1859.8321856451 
1774.4622041137 
1824.8012075792 
1890.1682579303 
1964.4005237108 
1949.4237534081 
1918.1787941878 
2038.2231091369 
2232.2871393637 
2370.0100333479 
2458.3096723342 
2499.0504516381 
2520.2611616260 
2442.0360632815 
2342.2874265831 
2197.0212914684 
2044.4807607971 
1985.4742199012 
2053.2825833870 
2133.5767975591 
2156.3840190062 
2198.1479009396 
2246.8600721876 
2145.7042149040 
1986.1827658515 
1842.8490966625 
1749.7162957801 
1596.5302171254 
1286.7361757543 
1177.5800340001 
1175.2976429727 
1241.5475376675 
1313.1284436002 
1322.3496890659 
1301.2136072498 
1295.8282212158 
1277.7620655656 
1269.7521112303 
1276.8701043234 
1292.0181308969 
1292.4397089648 
1259.0573745843 
1251.6071285692 
1256.7251982754 
1239.1142114310 
1232.2754385704 
1206.8938775634 
1250.5584283172 
1315.3491500259 
1412.0164613061 
1490.3495883315 
1548.0361635699 
1608.4478699430 
1738.3496395618 
1819.2742479620 
1839.0287500828 
1877.7248966947 
1864.9667602542 
1878.9809740598 
2078.7077945595 
2213.6864115278 
2474.3334959578 
2507.6566989226 
2407.5334734155 
2240.2655037407 
2146.6239136827 
2103.5090457183 
2052.1622590081 
1998.6695036631 
1987.0316819385 
2014.6299509958 
2026.7895322416 
1988.2569723893 
2008.0335419825 
1989.6527190130 
1974.6497866557 
1969.2526185307 
1968.6554974305 
1980.9187320238 
1988.6551232942 
1994.6448719839 
2030.4981445036 
2046.1195623778 
2030.2605674529 
2026.3678057115 
2023.2201460620 
1996.5251504894 
1961.7746790333 
1959.0419059152 
1958.7240631170 
1929.2075109185 
1897.4385101970 
1908.9226916047 
1978.2239787403 
1994.7205342616 
1974.8578336355 
1987.9379020257 
1989.9772698347 
1974.0402359419 
1967.8242467451 
1968.3444008437 
2010.0201371910 
2055.5115130072 
2078.4866118019 
2152.8741367703 
2264.3070792718 
2416.8116285333 
2564.7642451085 
2547.0292660679 
2423.3775129140 
2801.6657058187 
12963.2708906149 
17843.8176081736 
17076.7921964728 
13841.0573133137 
11272.0197013163 
7665.4397629868 
10733.5841519719 
15070.1534516041 
16289.8383946669 
16172.7534500945 
15801.7880250823 
16457.4678487325 
6511.6069853266 
6460.1488677695 
16432.5500454379 
15676.8422905051 
15655.9627784279 
15556.7855123811 
14995.2014017573 
10621.8023227600 
7632.1534199283 
11653.2222588306 
12213.0381302030 
11552.9682152714 
11349.2880866164 
7930.9215192563 
1628.0426715595 
1612.4196766637 
1876.0102452202 
1896.8166669667 
1902.2238134803 
1915.5406855903 
1951.8575775716 
1972.6796256925 
1951.7402253399 
1887.0766024295 
1785.5787191136 
1746.8874118952 
1723.3368160177 
1704.6333863769 
1669.3351497221 
1614.9255017523 
1583.6559013042 
1523.8328045324 
1487.6844449724 
1450.4758489448 
1424.2714160555 
1397.4110217185 
1361.6828405816 
1358.9137562052 
1336.5149746775 
1320.4307212022 
1300.6451158633 
1285.5472477080 
1264.8149911437 
1247.4018504699 
1226.4236223298 
1224.8849878945 
1215.1690364415 
1201.7135544429 
1173.3904384267 
1158.3922507063 
1143.8659400144 
1121.6293986404 
1091.8711274662 
1071.9555735800 
1061.8355605256 
1058.1842418593 
1051.3994709778 
1047.8828384881 
1028.6296611780 
1018.6829455432 
1006.4403696817 
 991.6686398782 
 994.4852507081 
 998.2237242426 
 992.6851473493 
 985.3334628349 
 981.9439707006 
 989.5682695047 
 996.8426560971 
 990.0544146640 
 985.3766220513 
 982.2629609789 
 977.2341693773 
 984.9417306477 
 986.6407087665 
 980.6450148225 
 985.7593745871 
1017.0537358221 
1052.9661114635 
1080.0470748635 
1107.0759784351 
1145.6036537685 
1197.6066949190 
1215.3678857986 
1219.6898271464 
1220.0687044369 
1189.3174091417 
1179.9765879820 
1180.9962159640 
1179.8848184499 
1148.4381735534 
1159.2045305253 
1215.8921178707 
1248.8525491701 
1255.3493442600 
1241.5638935877 
1242.6414941928 
1243.1969591125 
1247.7687203618 
1336.1026115125 
1452.1498408396 
1511.6789858629 
1471.4432519223 
1436.3364513821 
1422.3068209205 
1458.0920818236 
1498.4891177934 
1436.2294478988 
1418.0488382438 
1421.7480473064 
1422.3619088490 
1542.4714278164 
1703.2561105916 
1834.4120517542 
1954.4536910856 
1992.4260884304 
2031.9181260476 
2095.3442578142 
2092.3134982115 
2018.1733973973 
1988.1421086258 
1960.8806432441 
2138.9074077886 
2340.4009390821 
2322.5591802643 
2199.9813067511 
2145.0940226932 
2104.7293178905 
2058.1772652686 
2237.3828899823 
2129.8381313183 
2011.0095446991 
1916.7138699160 
1765.9596099202 
1641.1050478739 
1545.7973726094 
1553.8459489700 
1626.1789179125 
1703.4311494812 
1825.7634378514 
1918.2443650849 
1929.1382718999 
1944.3175090879 
1913.6844192544 
1940.5400698316 
2055.8153082219 
2113.4654956482 
2023.9594191137 
1957.4279277748 
1797.0403496313 
1689.7102246341 
1723.6935145806 
1770.8573254539 
1698.9814310645 
1678.4935256186 
1671.3127896746 
1672.4261320933 
1650.0448673621 
1556.3721883326 
1351.1822649722 
1156.7329553497 
1145.4295573959 
1164.2936954663 
1231.2085671147 
1251.0112067480 
1267.2187000304 
1267.4107744809 
1236.7311736824 
1219.8101644150 
1202.6208606150 
1164.2143798036 
1165.4835789199 
1216.4946227891 
1287.8458654660 
1317.3356541454 
1356.7122203875 
1408.1839339869 
1413.6395002891 
1397.2626277282 
1425.4809877877 
1500.7718576761 
1559.0969007333 
1677.4787395881 
1766.4601144123 
1770.6745326870 
1744.5332544383 
1666.6855054321 
1642.8647819108 
1775.0216472021 
2152.3725405518 
2575.7095146302 
2593.5185546708 
2496.9164783688 
2441.7370276358 
2386.9639343542 
2386.1006466208 
2353.7515432356 
2223.6910559384 
2186.4896475192 
2232.6369470274 
2265.3909231023 
2255.5832575671 
2245.6475692793 
2223.6543796489 
2253.2896117793 
2261.7765864941 
2258.8399294326 
2284.8148449370 
2279.9508822797 
2305.6032850086 
2310.1038609803 
2295.5343855359 
2303.0272318430 
2267.5599613119 
2261.3831822937 
2227.0764578809 
2223.2967909607 
2181.4601790838 
2143.9696050705 
2139.1346204872 
2191.6057807586 
2236.7997794794 
2259.4899984291 
2297.5283827399 
2287.0328109832 
2284.4310246396 
2275.7204536896 
2317.0885894081 
2333.5340873497 
2377.4451443017 
2454.4505541766 
2550.3109516895 
2781.7456925232 
3010.8341467661 
3067.4223506008 
2926.7610181664 
2898.7325257085 
2812.0220637376 
2701.3416358594 
2664.3905927728 
2617.4259059521 
2563.2925622174 
2474.4878727761 
2825.6158791070 
13319.3148379682 
18601.3371309968 
17696.3156327453 
14058.2413236857 
11297.8720528404 
7664.3747807383 
10740.7200773617 
15179.1569822332 
16303.8483257307 
16334.6615949522 
15818.2483471366 
16481.8587264268 
6466.6391066442 
6476.0482720848 
16439.0586631046 
15661.4180335542 
15594.6505876663 
15559.3155196241 
14972.8644729013 
10564.9555962350 
7632.2051659466 
11630.8287857997 
12199.4434069651 
11513.1468578610 
11372.0996218763 
7957.4279945761 
1641.3689848600 
1592.8660807257 
1863.1636927377 
1911.8772289828 
1895.9920986465 
1915.4145240501 
1952.0587232753 
1968.0328374853 
1978.6790252402 
2044.2022478924 
2092.2944918846 
2130.2082265579 
2185.6988016674 
2265.2033883114 
2241.1950099740 
2134.8875943249 
1967.4416342791 
1880.7744637897 
1829.1174461551 
1754.2199501042 
1677.6672430293 
1590.7666800639 
1541.7551506058 
1506.0920495951 
1457.3783521347 
1418.5670498650 
1404.2070653571 
1384.1879709444 
1354.2586016747 
1321.4056935385 
1297.7267978401 
1278.7965294359 
1255.0605806603 
1237.3302539197 
1229.3081643456 
1203.9033005156 
1170.1735721689 
1148.7828316023 
1111.3684345119 
1091.6521173039 
1072.3762398702 
1063.7877336799 
1048.9455854286 
1049.4153159824 
1037.3105792795 
1036.0146741243 
1028.7329168033 
1011.5205926063 
1000.2600370717 
 979.9113749335 
 977.5596186235 
 974.2958421257 
 968.4254815129 
 968.2885228707 
 960.1070236784 
 951.6920194627 
 953.0014800490 
 958.0601635791 
 959.8751204414 
 961.8818167817 
 964.9376792401 
 965.4264021831 
 969.7379412157 
 981.2364619910 
1000.4836612421 
 997.2887386749 
 999.1673738269 
1011.4246014877 
1036.3006812785 
1047.8202868945 
1059.9742113017 
1048.6387173271 
1029.9925673106 
1025.6658016436 
1023.3105073397 
1035.6493530631 
1017.3549941461 
1008.9231591547 
1010.5598964172 
1016.6950074535 
1019.6921633636 
1032.9502237490 
1042.8573758316 
1065.5247081161 
1126.9753642686 
1133.9996812953 
1147.4603987718 
1159.5302253300 
1177.1461309832 
1175.3818064388 
1203.6114691468 
1206.6936132629 
1256.1803794624 
1304.5341056588 
1338.8054268972 
1505.0432059630 
1720.0927814787 
1804.9892932427 
1775.3802848682 
1804.1858844705 
1820.7712268938 
1862.9122454899 
1917.5265401147 
1893.0422967059 
1879.3139277663 
1793.8147180441 
1766.3760844232 
1809.3931899497 
1913.4680721955 
1989.1162123116 
2092.5701619814 
2128.9806635092 
2088.0582981031 
1973.3776719501 
1871.8291109795 
2141.4885293177 
2112.5451551527 
1966.7480645588 
1851.6109713579 
1736.0072484592 
1603.6752441433 
1505.7507940603 
1473.1314096441 
1550.5121365459 
1671.4010502165 
1742.8293387771 
1793.5013704802 
1830.6550666494 
1819.1546420001 
1747.1281848613 
1752.4724852700 
1831.6427671305 
1863.4336028165 
1802.0485836121 
1785.0457567243 
1663.3156164412 
1629.8464361085 
1576.7195278004 
1588.2045164492 
1594.4696967101 
1567.6077276683 
1529.4585779734 
1518.9641496250 
1500.2948447656 
1411.4074306114 
1200.6332114821 
1114.3528245217 
1109.1790044924 
1180.0736502826 
1259.8917095337 
1240.3204718620 
1227.5976590280 
1227.1431363811 
1245.9830758115 
1238.8496722510 
1233.7658087100 
1250.4284036614 
1257.0378437265 
1312.3005927469 
1370.9646144042 
1401.5299089214 
1435.4022257059 
1433.0839600709 
1392.4394643881 
1379.1843439917 
1438.4146017411 
1506.1740186862 
1588.8144474987 
1699.4266731945 
1730.5089376433 
1658.8733499528 
1595.4707429889 
1683.5246220802 
1866.1734761616 
2138.3961946223 
2457.0715168260 
2477.7352703240 
2476.7668714460 
2506.1399163451 
2514.5383116203 
2498.0375244764 
2384.9371029924 
2308.7642234498 
2303.1693900800 
2338.9114150413 
2395.1195354075 
2357.3551692681 
2354.5302092168 
2346.7011057554 
2369.9611009982 
2418.6398024973 
2419.3191430844 
2434.8431573492 
2452.2743674618 
2438.9208547407 
2424.5027312771 
2404.7698993042 
2406.5208610081 
2390.7040438643 
2361.3201503713 
2359.6127343917 
2291.4891766415 
2262.7778221677 
2300.8168117343 
2362.9631674723 
2402.4315797428 
2410.7692216983 
2444.6245948498 
2446.5006952691 
2445.4976976143 
2428.4887875267 
2462.5632076481 
2529.7507407561 
2623.0074216796 
2746.0252374195 
2976.8187232342 
3265.7966499087 
3363.0162011455 
3297.0648550894 
3148.6357392852 
3119.7229585181 
3016.2167768625 
2880.2630315570 
2802.5095467678 
2752.1480201307 
2689.4626939128 
2689.6345785623 
2607.4001612388 
2465.7142796573 
2907.4102217429 
13618.9474271215 
18523.2636797976 
17698.9137083864 
14081.6836668610 
11213.1979745627 
7663.7460255530 
10734.5045009610 
15176.4004700476 
16413.2313807359 
16408.3090261499 
15829.5444093049 
16469.1410846792 
6435.8447145606 
6451.9291996409 
16382.6059100126 
15655.0968784001 
15594.9652324331 
15582.7501209040 
14960.1361534914 
10586.8824854277 
7585.3288090763 
11739.1979920878 
12264.6505252796 
11554.1010737313 
11335.6479042819 
7957.1263418632 
1628.4870196676 
1600.0680912724 
1891.6292654378 
1897.9598364444 
1905.3874442676 
1907.8048103498 
1941.1413424916 
1981.0695729663 
2008.6458252829 
2039.1297009963 
2073.1119166058 
2140.7430669911 
2207.4287398240 
2266.6441885964 
2327.3161680278 
2427.2706186650 
2490.1204748577 
2508.4181536576 
2580.8100230968 
2638.4755868284 
2659.7274001506 
2434.5564476083 
2209.0934236986 
2038.4131880797 
1871.4169608868 
1730.8495513489 
1632.9697980857 
1580.4121904460 
1532.5286372115 
1490.8755757408 
1448.0261362484 
1416.9845537816 
1366.3993270536 
1351.2294313833 
1314.5831767821 
1278.6641488723 
1237.0097447115 
1171.5092889419 
1133.0941395268 
1110.4691101052 
1095.3721479889 
1077.4425721843 
1062.3110505191 
1052.4932661697 
1041.3746675463 
1043.2994132673 
1032.6770870918 
1026.3068068770 
1016.1242810643 
1011.7379999570 
 990.2324270099 
 978.9477734295 
 960.1447108643 
 958.5292529584 
 954.9286151876 
 960.4109281569 
 948.6045334098 
 940.7043696542 
 944.6480418980 
 945.9430697466 
 943.7882346447 
 941.2023573086 
 945.6475562265 
 948.3424976177 
 965.2647528069 
 981.8387793692 
 985.2334476631 
 981.6875105577 
 974.8267481531 
 972.4524176960 
 958.9164417264 
 932.2674174058 
 937.4843500662 
 946.4840408336 
 937.4438429777 
 946.8880338166 
 937.7009273409 
 942.0723597649 
 946.2017146029 
 948.0397756850 
 950.5805433462 
 963.3768926351 
 953.9522018182 
 961.1802591457 
 970.3953119856 
 988.1767434240 
 969.3657578835 
 982.0429178675 
 998.6601472250 
1008.0153846832 
1032.2994280736 
1056.5664221231 
1093.5083538001 
1173.6121535869 
1279.6012367810 
1353.4748973487 
1426.1362092027 
1539.2483933015 
1583.4285653667 
1614.3591018295 
1627.4673820597 
1609.2626369959 
1598.5273621908 
1582.4840610220 
1553.2932791226 
1578.4721692821 
1606.0399284904 
1662.6754586987 
1682.2854321637 
1656.0307520299 
1680.6339700450 
1754.4691443239 
1826.8227711640 
1879.8717685370 
1875.7802111957 
2029.4869513917 
2092.1339425840 
2011.1947184419 
1878.1001789340 
1711.9491980624 
1594.0273926170 
1506.3140967007 
1489.5649954450 
1500.5741247633 
1594.7586483452 
1662.3682736241 
1701.0073248700 
1748.5905661183 
1745.2674029850 
1708.1147255737 
1668.2078879251 
1664.5080522441 
1671.3937859003 
1682.3298506467 
1677.0188103755 
1603.7415300069 
1531.9329563534 
1450.1842579011 
1473.3504745968 
1504.7841603951 
1470.2563923131 
1451.9360293812 
1438.2579168484 
1408.5622016639 
1249.4508654072 
1120.9887847979 
1098.3710931042 
1127.4448963672 
1258.2171221880 
1352.3402928729 
1366.3387702879 
1315.9745531990 
1278.2654122438 
1251.1092162552 
1248.1694820424 
1251.8398860988 
1282.7835847523 
1346.8148870190 
1395.6750199354 
1401.5544776377 
1422.2662588539 
1440.5115405820 
1399.2188458764 
1360.8325445576 
1408.0621091710 
1473.9604043721 
1530.0086907817 
1576.5581894728 
1629.9582897987 
1555.5944188838 
1612.6974735985 
1802.7687191732 
1926.2096035912 
1982.5182338286 
2292.3700368197 
2537.4164214614 
2600.1978094280 
2589.7497434685 
2619.8084158805 
2567.2353997581 
2478.0848619142 
2410.3708912814 
2461.4845164454 
2538.9901394401 
2532.8827612483 
2540.1114428997 
2536.6146787390 
2541.7610478008 
2572.2696807348 
2610.0677510494 
2637.3170950108 
2627.1857403470 
2576.2274234541 
2557.4909680093 
2561.0310318325 
2581.3623049448 
2504.3734483058 
2499.8260810578 
2484.4978702646 
2408.3617232552 
2369.5586019096 
2442.2098429697 
2523.7880177241 
2574.3252117814 
2595.9449619638 
2597.2295178423 
2586.5677615888 
2632.5809272473 
2655.0789513240 
2668.7529641416 
2753.1064707073 
2922.3679794571 
3120.6516816439 
3522.6256539012 
3776.6931620060 
3754.0295618302 
3571.4975748809 
3423.7523595941 
3305.4883265616 
3180.5042433971 
3094.9697195217 
2983.9559851557 
2928.7174461858 
2871.6136199333 
2792.4378205412 
2734.0969402216 
2691.3544738607 
2616.2703476110 
2492.1846851912 
2859.6384973889 
13580.9622180867 
18890.2297944485 
18024.2218031347 
14214.8524864293 
11286.7118106089 
7611.0629220046 
10757.7191255974 
15184.0047983817 
16343.9796896019 
16475.9428227772 
15830.8670316721 
16431.2653459503 
6406.7227929464 
6446.5194518491 
16420.8781860428 
15601.0973376007 
15595.1469082258 
15491.6806708620 
14934.5498729514 
10622.5170264746 
7614.2191792202 
11658.0888673533 
12191.4021496833 
11518.0377997645 
11373.0533539772 
7953.2549319051 
1636.2536513749 
1573.3220130837 
1855.3982649404 
1891.9939685676 
1902.8354082429 
1927.0650776123 
1926.5680372773 
1955.1999246492 
1992.5476070229 
2051.5056277615 
2069.2539545589 
2144.4138704223 
2193.1025414808 
2262.8458270568 
2345.3536426380 
2381.0314910621 
2435.0979553751 
2513.7399443959 
2538.8141505421 
2600.9442934808 
2692.4380022584 
2772.9059174793 
2868.8094352730 
2968.9334755997 
3040.4417885883 
3042.4795815434 
2791.4713499684 
2338.5912974426 
1970.1328908402 
1781.1804348177 
1676.9450722923 
1607.8009551072 
1552.5196011505 
1488.8549242947 
1424.9790134083 
1391.2953043482 
1358.8677362394 
1269.1702902777 
1169.2083281222 
1119.7446108086 
1108.5879454291 
1080.2448287546 
1072.8230542268 
1073.4893364098 
1054.2726330111 
1049.9754302243 
1046.3872846779 
1031.2199646079 
1028.8588721395 
1018.5698119630 
1008.0018772691 
 997.9595741800 
 984.6054360280 
 979.1057309529 
 968.3822412760 
 955.4206611032 
 951.6613988815 
 951.2153603280 
 944.5475299324 
 946.5869757222 
 937.1199967979 
 934.5341319594 
 928.6804292904 
 925.1697482632 
 944.2339045108 
 938.9576880070 
 939.1010426583 
 936.3082594315 
 936.2834916219 
 924.0171424750 
 919.0212315907 
 913.4778781099 
 917.5680694966 
 913.1674239385 
 900.9873948154 
 905.4373992220 
 907.6148866821 
 909.5678814384 
 904.3712617465 
 913.6418605610 
 922.2406333507 
 927.6429609473 
 929.3454279583 
 927.8471855563 
 923.3998145348 
 935.4747032941 
 929.7240450586 
 927.4522017465 
 927.4579777226 
 938.7169248955 
 955.9530822172 
 989.9779963489 
1029.4451800662 
1073.7004225831 
1100.5347628107 
1133.1790973483 
1165.1296757566 
1214.9604495350 
1246.9000991535 
1267.7662234518 
1275.1345203985 
1308.4970405968 
1315.7378709840 
1295.9844620805 
1322.0902455922 
1365.1541737807 
1474.0809032048 
1588.1132437221 
1605.5598562610 
1576.5720709296 
1608.5966351703 
1644.6409403584 
1665.9620863950 
1669.7428843978 
1692.7706239859 
1902.9991673743 
1966.0546557656 
1986.5007503306 
1948.7042616863 
1799.9739797990 
1693.7235814124 
1611.5808437635 
1478.5540873876 
1467.0296481064 
1505.0099323230 
1526.1457398758 
1608.0371596879 
1600.7206716979 
1625.6613800860 
1658.2345733872 
1619.4360066255 
1567.5112328927 
1530.3179513246 
1496.7046018541 
1498.0613382087 
1471.2687895293 
1410.4391240177 
1358.6128801632 
1416.8114861901 
1394.8519933061 
1349.2229037193 
1332.3681603515 
1360.5401929452 
1334.0591097735 
1236.9523518159 
1201.0746139126 
1171.2283247058 
1246.4341403292 
1290.2138293828 
1290.2954725100 
1258.2672989322 
1251.7728617709 
1248.9016758518 
1247.7216970537 
1304.5903348800 
1348.0628220087 
1386.9907288152 
1367.3826250087 
1382.6976707736 
1401.4672701900 
1412.8208379813 
1399.7783332610 
1375.1106772661 
1362.3784513871 
1409.2592991367 
1454.3000668768 
1486.0874971696 
1476.7450196745 
1569.8180422995 
1712.8391416841 
1803.7733709247 
1807.5976557683 
1843.8868203286 
2285.5470638050 
2644.4393725815 
2735.9609029349 
2747.1891304721 
2709.8210414217 
2655.3292273826 
2525.0316316738 
2552.8666973816 
2657.3675888103 
2706.0443163168 
2690.0338178633 
2723.2717892569 
2737.2028141909 
2751.4264906033 
2767.3625078920 
2759.3200251824 
2784.4840703965 
2783.7347562480 
2747.0572107808 
2726.2320402045 
2711.9266366600 
2659.8716815220 
2639.6699325019 
2588.5129459402 
2560.1647308821 
2559.8993602443 
2676.3786999007 
2802.7046355791 
2780.9312501778 
2814.6477899729 
2818.2103295556 
2842.0879174391 
2848.5208481071 
2918.3955743012 
3002.9736777171 
3095.8432034697 
3306.7363578625 
3726.4126614244 
4156.9891891495 
4198.9959675957 
4065.3072416338 
3884.1894658424 
3729.1993790448 
3586.0842941353 
3459.1538401545 
3358.9733313715 
3199.9959756631 
3117.4106249706 
3049.1334454108 
2948.0930773139 
2856.5868741541 
2836.4522070786 
2789.0904255583 
2707.7708543637 
2623.3994570478 
2520.9669987233 
2913.8273150508 
13549.0945640523 
18794.5065561689 
18140.3919050610 
14412.4238299829 
11243.7375513444 
7645.3605276290 
10753.3303065848 
15219.1399822036 
16464.1917946193 
16596.9625210404 
15894.2008396376 
16415.0204562949 
6466.3644144468 
6507.0335538720 
16450.6008183950 
15672.3695234116 
15541.5853515976 
15589.4975829767 
15008.2537110939 
10602.0524381586 
7634.6265455986 
11714.1213710134 
12290.7258937388 
11583.3291970561 
11381.2579809263 
7989.0618403592 
1639.2175960308 
1580.0653088571 
1847.4212813308 
1881.8098025719 
1893.2094396073 
1895.9213663553 
1922.3244082548 
1946.4615649720 
1968.5683348294 
2010.4669945061 
2101.8506394172 
2139.0652647982 
2166.1382483828 
2235.1421204228 
2305.6434527657 
2337.2318959579 
2393.3465610547 
2502.5803322161 
2557.7151624609 
2608.0573654261 
2691.5388438424 
2776.7967290192 
2842.7486939590 
2905.2185094418 
3003.5465745274 
3088.6504247045 
3182.2266561334 
3321.5828679744 
3402.7843158851 
3511.4684977208 
3646.0790516473 
3687.7552334518 
3062.7060299215 
2131.6636975241 
1838.8204893630 
1765.9024661756 
1689.2094284129 
1566.5296993610 
1424.1981832243 
1211.2175154043 
1136.8850000808 
1124.7364241879 
1106.5966509521 
1096.8921881621 
1072.0673581765 
1069.9519788532 
1066.0965366270 
1057.3985701255 
1045.5710196668 
1039.3580046456 
1025.1975601214 
1017.4840062513 
1002.4653810991 
 988.2291980680 
 993.0728790327 
 985.0622690270 
 979.3368776763 
 972.5833123386 
 944.8017047549 
 948.2524798258 
 949.0329973817 
 940.8549096745 
 930.0734042027 
 925.7014631399 
 929.0101258244 
 917.0514211046 
 905.8782857555 
 903.8236515827 
 899.4052773827 
 897.1555483962 
 896.2910091132 
 895.6697083120 
 898.1600854950 
 892.2678022640 
 891.0774991753 
 894.7983433849 
 896.5839960845 
 893.7911077055 
 888.4443084385 
 890.8775252437 
 888.1228782550 
 891.0113198054 
 896.9014944526 
 900.5704477052 
 905.3878542112 
 903.4070774450 
 896.9799863947 
 895.8094356446 
 903.8776792002 
 916.0107536510 
 933.2860903745 
 946.4034591731 
 946.8476216300 
 954.6328404670 
 959.9350037836 
 969.3567276996 
 974.5041342193 
 986.0643858589 
 995.1038341358 
1007.0099907328 
1015.1173170523 
1020.7394086064 
1035.0781546929 
1049.5778290457 
1082.6265096911 
1151.4027106282 
1212.9592219159 
1264.8089475366 
1290.7041424148 
1403.4918970789 
1682.5434114782 
1828.0825168834 
1795.0952175140 
1805.4617057027 
1733.0114753637 
1263.6833463040 
1294.0959580035 
1347.5566339797 
1423.4894827330 
1398.5869898480 
1399.3945861421 
1406.3915198781 
1422.4775543684 
1424.2442178401 
1410.6391271468 
1374.3418378823 
1287.6087280636 
1246.5475388858 
1231.1693596232 
1191.3003226042 
1125.7151701904 
1097.3812118991 
1097.0537903331 
1096.2850436307 
1094.8696029871 
1082.7197884109 
1088.0079697413 
1065.4919831576 
1025.7164338472 
1023.4098864071 
1036.9030449478 
1047.5400762369 
1066.8042199881 
1097.5606516588 
1129.8271497739 
1148.4824976396 
1202.1471841235 
1270.8600386478 
1301.8976966062 
1310.3616620145 
1332.4215994795 
1305.9227695206 
1260.1708226679 
1237.0737850675 
1191.5717694062 
1125.3347546591 
1124.5263016514 
1153.7133442180 
1259.3986675889 
1320.9556947594 
1359.7406867576 
1374.2636272432 
1429.7361314674 
1624.2422253502 
1787.4639486209 
1999.7667249965 
2405.3351617285 
3321.0096395042 
4094.6139050456 
4271.0596181288 
4302.3208155047 
4354.3295955071 
4339.9939238237 
4299.5974574153 
4387.5447743238 
4392.5614525648 
4458.2777543226 
4469.6254707174 
4518.7883118111 
4604.2013843910 
4648.0824226049 
4836.2429054135 
5214.8549621879 
5288.3560339943 
5445.7015870756 
5585.0099790639 
5729.3475496811 
5931.4010301734 
6257.7633241151 
6721.7123168101 
7546.7496646580 
9021.6498589282 
10058.8257554271 
9824.7613522023 
9360.8485611471 
8943.3797792172 
8575.7605032985 
8306.1025685261 
7951.5950394795 
7525.1620708135 
7178.6093792339 
6894.1355475034 
6653.9330563693 
6353.8750188934 
6058.7531234154 
5761.9043139631 
5500.0391788249 
5283.6192639401 
5081.4783212355 
4892.5289639659 
4707.1240250986 
4557.5039858020 
4382.7060345867 
4222.5984316333 
4016.2494455758 
3876.6344969789 
3672.9575231021 
3596.7114943083 
3474.9769475173 
3313.5464641886 
3242.2211875811 
3113.3866433673 
3057.7114860634 
2917.4568120483 
2870.1325163414 
2842.0517179405 
2775.1788729008 
2702.7297103612 
2571.2384740845 
2984.1487062643 
13858.8273942896 
19255.7925747418 
18482.9168551452 
14714.3777651550 
11359.1703031503 
7713.5662700801 
10822.3936431568 
15274.7933381977 
16447.2355401989 
16809.8003682965 
15977.8341096361 
16332.6642689275 
6425.8145979525 
6461.0498226964 
16455.0951817561 
15682.3476439826 
15648.8155754185 
15556.2892044591 
15013.7159963868 
10630.6646396696 
7641.9823486626 
11649.3244775325 
12234.1643478240 
11579.3806002964 
11378.8316366261 
7961.5196466002 
1632.2933603626 
1573.7258754946 
1850.2061195630 
1853.2407950303 
1868.7929747455 
1884.8960999272 
1901.5395550794 
1941.4618073364 
1959.6954320132 
1987.5573459409 
2019.2863765384 
2076.7799937608 
2119.6180339980 
2221.4555514821 
2276.8945781549 
2319.1898356679 
2395.8964831373 
2412.9827845848 
2500.4862268320 
2557.0022285466 
2622.6471201637 
2712.6988845039 
2777.7314986181 
2885.7093426914 
2987.1135478122 
3083.9442728464 
3169.1714833010 
3271.6533776383 
3368.8332597698 
3517.3119683914 
3613.4967132814 
3710.9908142782 
3816.8366789714 
3945.8688376909 
4098.7803137693 
4120.7546060491 
3484.9697553482 
2524.8898344417 
2034.9077366277 
1692.2473900931 
1371.3813341805 
1201.9824260854 
1157.1042446365 
1132.1021154944 
1105.7970492732 
1095.2348056433 
1083.3680728304 
1073.2339897143 
1062.8876333524 
1047.6875440067 
1034.4536865933 
1026.3594041676 
1017.6833976300 
1009.1224782683 
 999.2201084280 
 997.5028090881 
 996.6270695243 
 988.3060273741 
 975.1520297942 
 965.7996970494 
 954.7054300193 
 949.0175999938 
 935.6380224148 
 916.0244690766 
 915.6434391096 
 911.4939537459 
 904.6864566020 
 902.1161757198 
 899.3683572596 
 896.8519766539 
 885.4578294195 
 881.4003275826 
 874.6291413625 
 875.8046462495 
 873.0868662447 
 874.3471876058 
 871.2958760415 
 879.0396657831 
 879.7213718078 
 880.3470723064 
 879.5639781495 
 885.6380827120 
 886.4483437399 
 885.6015808411 
 869.5160634990 
 873.1869556790 
 887.0355452259 
 912.6262573064 
 921.6160273283 
 921.2700015522 
 912.6753583925 
 907.9182404549 
 910.3272045371 
 908.9890108096 
 914.7642042276 
 921.2590643953 
 908.4638531011 
 914.4193408445 
 929.4001328749 
 946.0889486844 
 953.7226413696 
 950.3900634490 
 965.2723021760 
1019.6505589271 
1080.2990441857 
1146.1906468122 
1188.6917616961 
1162.7433662278 
1140.3813416777 
1155.0495894229 
1174.3780511553 
1205.8144776561 
1250.2013830806 
1292.8959320441 
1313.2122091403 
1039.4250253767 
1001.2107421599 
1016.8553987072 
1029.3845052120 
1028.8692672728 
1047.6693849472 
1082.0266036051 
1138.8279070483 
1242.3523146629 
1277.7026656958 
1265.5208268699 
1214.9738994264 
1157.2446621887 
1129.0438489287 
1131.5851347254 
1134.1354708559 
1139.9895979849 
1111.1841774190 
1075.8060672614 
1066.7351481193 
1045.6527067964 
1015.2790683021 
 998.4947302105 
 981.4883955956 
 977.6649586766 
 990.6102540876 
1015.9378739917 
1045.3190830826 
1066.6974024177 
1078.8518602988 
1100.7160042600 
1143.9635381773 
1186.5521202230 
1217.0272563940 
1233.0510346483 
1249.4937992338 
1251.7327258018 
1246.8682570447 
1191.2852202696 
1124.9235051640 
1106.4644482732 
1180.7679273825 
1294.3641164771 
1344.8999258442 
1390.9903502257 
1424.4345881835 
1506.1758337266 
1807.7701696158 
2123.9954373960 
2764.1607797198 
3990.1319588564 
4843.1728961356 
4835.3720814340 
4888.0615618166 
4923.6968691646 
4948.5117212635 
5053.6239943372 
5053.5155856263 
5171.1529409294 
5312.2644958244 
5568.7565427237 
6082.6150111539 
6489.4514437270 
6730.4288121147 
6923.7768935209 
7215.5500149517 
7439.5186825684 
7863.1653604239 
8375.3560810259 
9153.8799890641 
10785.4049369561 
12795.8133994931 
13079.0760329903 
12504.6003494018 
12014.8781635931 
11483.0453422845 
10921.8259890716 
10435.2535192176 
9915.5147950800 
9450.2868080746 
9043.9003724499 
8677.4465968647 
8340.1092929781 
7985.9994144203 
7634.2288637011 
7336.5608770354 
6965.1156157832 
6675.7190576349 
6392.0025321668 
6114.4786193528 
5814.6738181905 
5534.3002227008 
5278.9355246308 
5091.6999222253 
4928.3308667499 
4724.4705712384 
4591.1286966815 
4402.4086086917 
4248.0147537504 
4077.4596316313 
3901.0744739665 
3723.3186998863 
3564.5878670442 
3458.3975989995 
3357.1530072689 
3296.5886761881 
3138.0114857195 
3046.9139324568 
2996.9363467710 
2910.2705633581 
2826.4080071968 
2780.1685160532 
2706.3480134667 
2579.6435750195 
3000.5667364433 
13896.7637417666 
19380.9182574555 
18640.2167910497 
14717.1806536914 
11429.1414359598 
7774.0597914647 
10881.1546950835 
15245.4785596070 
16479.6885380861 
16819.3969621360 
16043.4065751892 
16389.8295589449 
6427.6556287820 
6431.4815223483 
16400.1534894501 
15630.5185513117 
15551.9049075597 
15562.9953776828 
14949.7117302640 
10608.7573388432 
7642.0523361872 
11680.9453707620 
12274.4825907624 
11568.6911226490 
11400.3264347606 
7983.1193054039 
1630.5204984325 
1554.0459786994 
1806.6641646958 
1833.1749706388 
1824.9663066587 
1846.4770572222 
1850.3035605705 
1900.7684850938 
1941.0566559164 
1978.3698977802 
2016.4850179802 
2055.7361844065 
2106.8727416833 
2133.5176266557 
2196.4730521800 
2288.5591045910 
2304.4270579562 
2358.4724205245 
2445.6072203863 
2535.5735737269 
2599.8870870841 
2662.3484263573 
2719.7831407501 
2784.6463899185 
2869.5714295652 
2993.6849532643 
3075.8832089426 
3189.6594723177 
3257.2673939900 
3392.9311760376 
3477.0133903133 
3624.1744788691 
3783.6568966304 
3921.8650779732 
3999.3606407759 
4169.0487466931 
4305.8805544671 
4462.2149169571 
4655.3226249302 
4751.1573130748 
3669.2971030318 
2322.2937243511 
1706.8738321641 
1365.0419430753 
1209.2780353146 
1179.2817822504 
1154.9132754660 
1133.0801984687 
1106.2933614811 
1087.1251960759 
1068.3231711252 
1039.5490479090 
1030.3187028315 
1028.8671750394 
1024.1124655535 
1011.0615063765 
1003.5880237983 
 995.8417951884 
 985.0104297096 
 972.1335331455 
 952.5141588056 
 929.0455343289 
 916.8378565472 
 902.8099088170 
 904.7857104807 
 902.2445500507 
 899.8694648903 
 897.0402792046 
 902.7738920952 
 898.9979026705 
 892.3824929558 
 883.2838563662 
 888.5062745320 
 877.8211822557 
 877.6180342846 
 869.8294075074 
 869.5595051276 
 870.3728048640 
 866.0852104682 
 868.6740396235 
 871.3836199416 
 864.9986886880 
 868.7858010854 
 864.5644765000 
 862.6932385988 
 877.9633193439 
 888.1172034112 
 891.0786125744 
 887.0292341729 
 883.0901570566 
 880.6559446992 
 883.6162278036 
 891.8526683780 
 884.9386924227 
 903.0108794689 
 935.0922878991 
 937.8106154938 
 939.6374749597 
 949.1880855434 
 950.5757497869 
 942.5559934634 
 947.9750377487 
 946.1114254869 
 949.1281871864 
 970.0006552401 
 977.4101797971 
 992.6225134057 
 992.1722831695 
 985.5799926107 
 971.8932008116 
 968.4707936386 
 963.8090253512 
 955.4601457023 
 958.5857806911 
 959.2586459530 
 959.0131528638 
 968.7084585820 
 960.3677662790 
 946.0217192014 
 941.9717285458 
 952.2581485332 
 957.6056563102 
 962.7313592921 
 977.8119691322 
1011.9616062844 
1072.8588260247 
1204.6230230902 
1233.0287864055 
1159.6732215036 
1119.9766901427 
1117.5994168938 
1104.1766297839 
1082.9045309871 
1053.0500563368 
1011.5934988492 
 985.6205262396 
 982.2137218127 
 973.1801352803 
 982.2372852713 
 990.2345491058 
 999.0274220552 
 998.7069029161 
 998.3240937914 
1008.8447866125 
1046.0155683874 
1068.9798171334 
1087.7971843049 
1142.2232018986 
1184.7819931005 
1222.0774415031 
1274.9844445934 
1279.0389711720 
1207.7929295041 
1100.1195311130 
1174.6311369059 
1282.7435615531 
1303.6707832144 
1326.4801236725 
1387.6490386285 
1602.1193746302 
2161.1902850032 
2636.8497537350 
3211.0552838833 
4533.4604397634 
5566.3617640988 
5675.9599928622 
5757.2232911289 
5948.5917248252 
6151.9446324237 
6598.3809199932 
7418.5580196642 
7855.5412679305 
8222.7438676926 
8612.3336632418 
9210.9651433794 
9814.0949931125 
10508.8596853551 
11600.1414608208 
13300.2354724576 
15527.4629910733 
17070.1185368801 
17007.5540054599 
16467.0138567263 
15926.6482515846 
15223.7681703192 
14587.1734776721 
13951.5653758498 
13360.5107386069 
12697.8699281243 
12049.8919332879 
11645.9882708744 
11050.6744219018 
10466.9416801616 
10048.7439379474 
9578.9925619059 
9087.2681303411 
8710.4023776168 
8386.5904355586 
8033.4798451821 
7658.3370817784 
7283.4907066379 
6982.0575965863 
6741.3930149200 
6401.0800000689 
6138.3980225682 
5859.2701492069 
5587.4571842222 
5367.3607422846 
5152.3586068081 
4959.6380135400 
4795.8368383677 
4573.7187060018 
4405.2723930177 
4285.9439420957 
4066.3144469055 
3890.7556453223 
3728.7101536573 
3633.0495528127 
3508.0838383708 
3333.7179899231 
3303.2421665563 
3165.2803525332 
3064.3875569925 
2967.9554251795 
2944.3453043196 
2907.6477955079 
2818.6415968068 
2725.1037848609 
2601.2091011378 
3030.9203638238 
14285.4476550061 
19501.1701011379 
18529.7962962843 
14780.5866697572 
11404.5466506572 
7760.8596921472 
10886.3343441370 
15252.2744901977 
16514.3779423664 
16934.4656618490 
16019.4377098619 
16396.2093036585 
6404.7277693944 
6435.0344657994 
16332.8621151004 
15602.7200103793 
15492.8125782217 
15523.3420607857 
14971.3905637303 
10598.2801140891 
7648.7784752190 
11669.5912439142 
12167.7911344565 
11530.8521360443 
11424.7514273328 
7968.0629511450 
1623.4637310241 
1552.5706722396 
1780.8069394061 
1786.0081437013 
1800.1998734661 
1814.7413187706 
1822.4674289746 
1869.9157151660 
1888.8552341915 
1903.7966010417 
1953.7816153989 
1989.8956890239 
2047.6020815287 
2115.7902878582 
2181.4410800045 
2227.5372062812 
2263.1711575874 
2303.7385405782 
2366.7736618827 
2422.0884230573 
2465.3535573171 
2560.3414555436 
2646.6692801776 
2713.6306241114 
2785.9433274063 
2919.0163216952 
3008.1568079686 
3093.4773104200 
3146.5013316430 
3260.5245345731 
3343.1974171748 
3455.0474776381 
3574.7964381578 
3715.8539427218 
3800.4206970503 
3955.3351264116 
4144.9307387530 
4286.6278996020 
4470.2918396852 
4672.3944596537 
4820.9711339162 
4159.2904975728 
3249.2835052976 
2885.6612599677 
2571.7601487092 
2061.1286211660 
1537.6648190523 
1339.1482053368 
1315.9281136804 
1264.5032216348 
1204.9214456618 
1152.1091863142 
1101.3513410519 
1081.4575227920 
1051.2768662839 
1046.1374587120 
1020.9635260179 
1013.2350633845 
 997.2964363420 
 959.8705992121 
 931.3574763140 
 922.4706950063 
 910.9107400931 
 904.6102328212 
 909.7388254544 
 902.1188800566 
 890.5893141996 
 899.9458726019 
 898.8361766769 
 892.6855670355 
 886.0341033357 
 884.0167695871 
 877.7412462714 
 879.4199862896 
 880.4190667318 
 874.5533499540 
 871.0066552995 
 872.1814902244 
 869.6243498792 
 867.0084514512 
 860.5323761469 
 864.2615490578 
 860.3212582256 
 864.8004789907 
 868.1495657970 
 867.9203186462 
 874.2304506586 
 901.7187868837 
 899.5531191401 
 896.6126880114 
 895.6334842960 
 897.2201000362 
 898.8244057536 
 903.5338390864 
 898.1769361377 
 898.6047167931 
 907.6204407070 
 918.6208948764 
 909.5445076486 
 909.7030334753 
 913.6531642073 
 914.0458814009 
 907.8657390430 
 910.2356670654 
 925.4556493341 
 926.2907159088 
 920.2458161384 
 912.4641546019 
 925.6358343208 
 914.9996700671 
 908.6677954788 
 913.7019909602 
 909.4734488256 
 906.5596231678 
 910.6374323915 
 959.9293608626 
 968.0250303285 
 965.2686709272 
 951.4825389888 
 946.5976752040 
 944.2910257523 
 947.9945638430 
 948.0247723238 
 955.7869900688 
 969.7188684934 
 971.3152945040 
 967.4514332060 
 958.9288082597 
 957.7234160733 
 953.2063298263 
 963.7590195472 
 996.1619636964 
1006.4495941886 
1005.8221806796 
1009.7999000780 
 995.9462751025 
 980.5126355001 
 973.4353972158 
 974.2212406469 
 986.8500155122 
 995.3289274823 
1014.6649039915 
1023.6173372250 
1020.2266001007 
1025.3491779334 
1055.7933263296 
1105.7156012450 
1144.3451182470 
1176.1954749011 
1216.5364193759 
1218.5380963826 
1119.8144938986 
1147.8724348461 
1255.8296670189 
1343.8683816748 
1441.4637532227 
1514.4846360933 
1757.7422170326 
2547.8957867480 
3198.3154008286 
4088.8609130328 
6103.9293336986 
7645.4650120286 
8564.0967881938 
9338.9581412838 
9976.2216273276 
10781.0273740234 
11597.2816249646 
12583.5283716938 
13849.6485518338 
15144.8091617908 
16200.3819580594 
16580.5990864137 
16617.9537977564 
16715.3674441130 
16772.0730067241 
16846.8291526219 
16933.8473942281 
17050.9924323593 
17173.5853709973 
17299.0902107347 
17123.8572739822 
16499.8136143939 
15929.1126207513 
15333.4503508511 
14703.4030899982 
14024.4403447547 
13321.3043515218 
12734.2021960130 
12192.0519979758 
11649.0586169624 
11091.2848987740 
10550.8457846250 
10040.5812391402 
9618.9894134705 
9140.7892382018 
8793.8088339937 
8435.2634552929 
8117.2191623873 
7657.9072291270 
7327.3295019244 
6988.9170577508 
6764.0298042720 
6512.8284522252 
6172.0737341768 
5851.2591737140 
5631.6030052686 
5422.5286804478 
5193.0324229449 
4953.2250422889 
4767.9441683576 
4638.5605768981 
4476.0774306801 
4314.0782623982 
4111.5551154450 
3882.0131122667 
3751.1232572968 
3670.3454945415 
3532.5286052885 
3404.2679698369 
3324.8644397247 
3196.7918505871 
3056.9262683689 
2999.5828547307 
2975.5520459875 
2908.5207263697 
2810.4411863515 
2739.5352569523 
2607.5602832236 
3033.7364476772 
14123.4911634548 
19597.8392211803 
18978.9417330716 
14842.8532692158 
11330.3773090576 
7701.0722602201 
10877.3271590003 
15286.3099902793 
16524.9019254010 
16888.0265612203 
15956.0263826849 
16326.8769531321 
6433.3967919727 
6450.5951161731 
16371.8246919578 
15651.3835516691 
15528.3045954830 
15448.6695749923 
14969.1537915697 
10541.8577155973 
7643.0017626939 
11622.7165138430 
12184.9402670967 
11586.6826489678 
11447.1032466325 
8028.9166064778 
1626.9178636703 
1541.8250813703 
1725.0030922409 
1749.3120424551 
1764.9770296749 
1788.7205092336 
1778.8382163726 
1815.7379444884 
1836.1899081474 
1863.8766683984 
1926.7180256422 
1969.2003491123 
2012.8776055953 
2045.1107090548 
2089.2663584343 
2114.2307911738 
2181.9502397319 
2246.7443336072 
2302.0979214526 
2356.5033778429 
2439.1185294197 
2487.8870651037 
2540.2992902917 
2620.1024991300 
2687.2362860274 
2783.4726461394 
2862.8150357736 
2923.3261761974 
2983.4590418395 
3069.1581285830 
3172.9877211277 
3297.5997327036 
3373.1617165292 
3479.6961104023 
3591.3286954135 
3765.9302589537 
3829.3517502156 
3983.4424588061 
4158.7507581585 
4303.9139659862 
4480.1382500912 
4584.5258685483 
3872.7077842116 
3093.3704757170 
2778.3917965269 
2549.0472466570 
2327.3525012095 
2162.6256044776 
1973.7728011556 
1580.9838357956 
1370.2608817338 
1321.3822555370 
1278.3955843843 
1216.3438977188 
1163.6718335745 
1114.2167942801 
1075.0388473949 
1009.0723161848 
 958.2650750644 
 947.8792961548 
 937.8127838463 
 925.7292793634 
 909.5006501346 
 906.8151649004 
 911.2713828645 
 902.4416298867 
 892.6741380472 
 894.5842473793 
 892.2569439167 
 896.0951864330 
 893.3906640481 
 893.8108735898 
 891.1930101318 
 880.3460763077 
 875.1302237976 
 870.0190553185 
 867.5884398369 
 864.2313895267 
 869.0580769026 
 861.9651817192 
 867.1525849737 
 888.9261355913 
 902.9660932744 
 903.7314164047 
 905.6488947524 
 896.6611089632 
 898.7953365995 
 894.1755411294 
 873.7513736484 
 873.9944830657 
 885.0729551138 
 890.7642641334 
 892.4045078822 
 900.8055763106 
 902.1886765017 
 904.4471287976 
 900.8092644952 
 896.9272240053 
 894.9460205000 
 891.2722995712 
 879.6217398451 
 881.5428534896 
 892.1609692295 
 897.2929242364 
 900.5496235702 
 903.2510022870 
 902.8927373579 
 905.1007567383 
 905.3590453587 
 903.2707370477 
 899.0629814076 
 916.5452571029 
 914.9841417827 
 913.7926169060 
 916.5123348344 
 992.2469695961 
 981.8060867619 
 977.5476168783 
 964.3476301501 
 968.8250841135 
 967.3947320034 
 960.0347523547 
 954.0932298403 
 959.8727759610 
 967.5607858421 
 965.0687099137 
 967.3133076884 
 965.0110347387 
 961.5231402637 
 959.9873872660 
 959.9354489472 
 961.6617122325 
 963.6864951498 
 961.2660939407 
 968.2878247485 
1000.2604386613 
1015.0235694410 
1023.1850206666 
1029.7462161799 
1020.3350474209 
1025.9232719933 
1032.4433491811 
1045.0637885613 
1051.3061695253 
1061.8236246994 
1082.7195613636 
1104.1882340814 
1124.7102935522 
1152.6578959134 
1130.5049265677 
1131.9770660929 
1249.8304984288 
1427.8326090795 
1538.4685896083 
1619.9280404860 
1720.3464030819 
2381.0612906074 
3762.0940067812 
5378.8292339716 
8523.5669374860 
11850.4133945483 
13083.3290841643 
14232.2640172032 
15365.1665545941 
16047.0859336204 
16225.0270622113 
16259.0372675167 
16312.6008741865 
16438.4883700741 
16476.2813960556 
16523.3236779688 
16549.3321717786 
16577.1887606221 
16610.2898764925 
16711.0818546086 
16766.2734810868 
16841.4264969906 
16927.0496152182 
17044.2969759192 
17167.1272636265 
17290.0439349112 
17214.8245918440 
16646.5683679420 
16102.6385714396 
15479.6631619910 
14679.7395940463 
14087.6254612143 
13449.0247945110 
12854.5848006302 
12196.2384925984 
11741.0896774919 
11198.5685422522 
10648.9652876373 
10178.1167529629 
9641.4902492051 
9146.6612138233 
8833.3365907533 
8445.9590825826 
8097.8173069052 
7748.3957884706 
7387.7018291867 
7075.4820557184 
6746.1962634209 
6497.5702554074 
6191.9814471958 
5920.8472304461 
5670.8780218071 
5426.5051980275 
5200.0681466764 
5022.8846494682 
4811.5277894928 
4657.8211646494 
4476.5058618062 
4285.7540150824 
4130.5544103776 
3995.6521016676 
3834.4174642984 
3655.3955083155 
3533.4814890371 
3423.9405133752 
3353.3169715642 
3218.8262501615 
3109.4010081064 
3015.2490448104 
2955.4269060449 
2863.3144085447 
2852.5063386906 
2748.1855758281 
2631.3523923653 
3089.8654182276 
14303.7969341647 
19996.0731997231 
19176.0101277567 
14760.5790580067 
11434.5602599162 
7745.3439963990 
10867.8483952817 
15291.4569570740 
16590.8831503788 
16922.3395119341 
16005.7932426206 
16304.3727853861 
6405.8296679744 
6459.4000198840 
16422.0544700346 
15612.7100118202 
15573.8604976125 
15565.3213166240 
15013.3833230006 
10654.6337944571 
7658.5442108122 
11607.7625232210 
12057.6839221584 
11464.9227817280 
11367.1591974956 
7975.3420500939 
1637.6261506591 
1541.3997331118 
1714.7181655108 
1731.1084304839 
1730.5080483070 
1731.1776276333 
1737.7004760069 
1757.5984989415 
1792.6017226552 
1822.4096301999 
1821.0782654987 
1858.6325451492 
1901.1925694191 
1960.3007946879 
2000.3812020034 
2083.9721743919 
2126.6968471388 
2137.4373776259 
2193.9908533691 
2249.2981306760 
2292.3564442817 
2367.6892212038 
2373.3306649783 
2451.7233629661 
2542.8870787486 
2619.2822076190 
2653.4709758019 
2756.1161498571 
2806.9427921485 
2873.9871330985 
2933.6105465596 
2987.9240383220 
3096.5436868558 
3176.7700809130 
3220.2442879108 
3368.3445997416 
3510.6897650576 
3638.6943038758 
3737.8584529088 
3867.1683757273 
3993.2691290390 
4132.3128995826 
4164.2881579579 
3612.0843593264 
2971.1861956147 
2657.6599869182 
2450.1832356179 
2333.9592867179 
2262.4537406318 
2146.8321032914 
1996.9890771534 
1903.7028614695 
1718.6425984201 
1463.5710095652 
1285.0211854390 
1138.1375339480 
1030.0880340780 
 995.8255035174 
 980.1806711298 
 958.5940547012 
 948.5271787497 
 942.8416190224 
 929.5008138840 
 911.6089991245 
 913.2263336843 
 901.0121606482 
 890.7193585841 
 887.2145747663 
 886.4603042415 
 895.4711727600 
 893.5781501175 
 888.8994219098 
 879.8099631481 
 901.4297737414 
 898.7149076304 
 890.4343655869 
 893.7041285270 
 883.2590575373 
 879.4511833278 
 882.7733433500 
 880.5753192473 
 886.4294904277 
 889.4004953449 
 890.7418479503 
 891.5802587722 
 892.1652936857 
 892.5116757657 
 891.5972412459 
 889.7561138835 
 884.8292649492 
 885.2427848702 
 884.8394607325 
 892.3606299530 
 884.4343373837 
 880.2197004570 
 876.3566022390 
 869.3104323722 
 882.9615944689 
 874.7693073253 
 877.4701334975 
 872.9893533449 
 873.6766627045 
 876.6815246926 
 884.1846794409 
 898.1933771625 
 903.6369051543 
 904.9101730822 
 905.3167577309 
 903.2872871857 
 899.2686477975 
 909.0240204628 
 911.9088694221 
 905.7701735355 
 905.2717755755 
 909.3161994975 
 984.1686291294 
 993.6334526591 
1005.3855778557 
 997.9280141068 
 988.4068877040 
 988.0952835936 
 991.8808004614 
 989.4402367192 
 994.2358844239 
 996.7998252283 
 996.9846763940 
 996.0212170179 
 993.5751767180 
 994.6294309534 
 994.9468782911 
 997.9121866342 
 996.4059532744 
 996.7277300217 
 994.6297686894 
1002.7520575441 
1006.0671962672 
1007.1339178720 
1007.4525591735 
1018.7258245007 
1038.8504129347 
1067.3324832483 
1089.9899651665 
1082.9324396305 
1094.5011474011 
1130.6547898669 
1150.4055973318 
1169.6438354725 
1180.5507337825 
1224.9437356896 
1303.2113991323 
1428.1402041370 
1591.3553252659 
1870.7717894350 
2183.1280082677 
3301.7499641693 
5157.5454221810 
9335.2954241595 
14685.4494236554 
15834.3415661224 
15859.3305201436 
15912.6493950374 
15982.0795425488 
16042.9475252103 
16089.9928686829 
16164.2985251024 
16218.1136839182 
16254.6896452086 
16309.1154290862 
16434.7970927753 
16473.6890462165 
16521.1398828560 
16547.9950899050 
16575.6696972244 
16609.3080820300 
16708.2391634483 
16763.6062393593 
16838.9092050966 
16924.7336598192 
17043.0463688088 
17165.8002851396 
17291.3737452121 
17182.1958475682 
16621.9586885722 
16033.2974698057 
15384.9063258016 
14759.7469721691 
14063.4411287605 
13513.9327969069 
12890.9050693467 
12348.8431183918 
11811.2144711233 
11238.6058436077 
10680.4306250548 
10198.6474877547 
9739.9909012675 
9270.4815971713 
8914.3251174989 
8543.9931925303 
8173.1620808654 
7759.6675268119 
7432.8732475734 
7125.2650947069 
6819.1714008914 
6525.8791493148 
6227.9329271794 
5961.4230170298 
5717.7010558359 
5466.9701666463 
5203.2409542967 
5035.1200125889 
4854.7583031240 
4679.1752054183 
4493.5389427668 
4349.2013885793 
4173.5622128539 
3993.6829425031 
3846.2946677433 
3705.9806412476 
3584.2884676940 
3457.9682345235 
3336.7532744708 
3218.6812353885 
3161.0749152534 
3056.1879671938 
2983.7146286192 
2931.3808429681 
2848.0009993736 
2787.1955273160 
2669.5463481578 
3130.6251252862 
14386.8269292634 
19934.8561309317 
19269.0749143734 
14717.4975150535 
11418.8871850963 
7784.4536740567 
10916.2506723864 
15346.6167723939 
16671.5389661098 
16987.4786945108 
15968.5427322099 
16336.4547612427 
6411.2520291661 
6447.4222343514 
16401.5764042248 
15594.9052997974 
15581.3579033026 
15539.6483207529 
15072.0229559398 
10594.3927119942 
7654.0746856827 
11545.2054110062 
12063.1019164874 
11515.7268073155 
11415.8513634319 
7990.2530283023 
1637.2681031059 
1566.5500499933 
1737.7051346430 
1753.2699493549 
1747.5650838633 
1701.7320893882 
1665.3032563133 
1689.8614696445 
1731.8652019664 
1746.9505276801 
1740.5247741466 
1783.1986353136 
1829.1659299943 
1856.3532313850 
1892.4554137090 
1933.6340027798 
1989.2469517111 
2026.3924060002 
2061.9259389159 
2099.1081188503 
2155.1669448510 
2197.1822348178 
2228.5767303538 
2278.9702801065 
2351.1856190534 
2410.4441339048 
2445.1871369863 
2494.8253175943 
2589.9875383110 
2662.8292444606 
2688.2928063142 
2724.2902552239 
2789.9092096318 
2837.4899256436 
2910.9037735080 
2988.9484421922 
3023.2080838550 
3106.2805005663 
3246.2554707577 
3375.9376241840 
3431.2643465975 
3459.9509316618 
3534.0367985712 
3698.2675499995 
3587.0809076065 
3173.4045985635 
2769.2127066955 
2541.1194892839 
2320.0334256588 
2180.8304055617 
2039.0744269754 
1921.6751947671 
1803.0992559102 
1547.7361877218 
1312.7828826986 
1187.8781673953 
1073.3167725708 
1021.0999713748 
 990.0143797261 
 967.8725928241 
 959.0484943672 
 951.9902398134 
 931.7444046094 
 930.0914015404 
 932.1385929725 
 943.4779343794 
 954.8112345436 
 949.4065100023 
 925.6671319231 
 913.1231338412 
 923.3134209549 
 911.2891773706 
 908.5571627476 
 902.3739665130 
 883.9518639534 
 882.1905141486 
 880.0264645843 
 876.2402451241 
 874.6090682865 
 878.3969933706 
 883.1623249500 
 893.7096684719 
 892.3128690776 
 898.3536696206 
 889.1097043020 
 884.5866709509 
 883.3600260588 
 884.0262497143 
 879.9942385246 
 871.1798654582 
 873.5244521466 
 871.6452588490 
 873.2598258100 
 877.9895126712 
 873.1310174886 
 868.1133194581 
 869.9454224168 
 873.3732890712 
 877.1321827424 
 882.1352467221 
 884.8010071493 
 885.1206885379 
 885.8783893358 
 903.3476859409 
 909.4663759891 
 911.2643914912 
 906.2790526186 
 903.3506006180 
 899.0861312878 
 892.2416486349 
 895.0154177683 
 896.4046818283 
 890.8886261647 
 886.4551318260 
 903.1056563314 
 997.4671175696 
1006.8659331068 
1002.9043572969 
1002.5121919547 
 995.6378340728 
 996.0601581632 
1008.3641030318 
1014.4879193359 
1018.0173918936 
1013.2686640897 
1016.2849447243 
1012.6559481028 
1008.6219031360 
1011.0639919649 
1010.1077867597 
1012.9882977233 
1013.4001777634 
1019.2303007296 
1020.3705786365 
1021.6404452238 
1021.0829427578 
1034.4994552505 
1037.2144640738 
1045.9421944767 
1056.7701936369 
1067.2303202006 
1083.3724007521 
1111.3725041786 
1140.8348313359 
1177.8649924873 
1220.3857273837 
1275.2832684213 
1315.0440522193 
1418.0319677973 
1539.1374941240 
1770.4424663498 
2038.6150837058 
3216.7120254337 
6695.0876274706 
11317.6280828507 
14835.5550813251 
15646.5940592789 
15673.1832212638 
15738.3096988557 
15855.8430032487 
15910.9297907705 
15979.3937754520 
16039.4720412202 
16088.6986974670 
16162.9473746041 
16216.2809167675 
16253.1818845967 
16306.6931124814 
16433.8477436962 
16473.1667080995 
16519.4812617573 
16546.1191128616 
16573.0621656517 
16605.4886397629 
16706.4739714373 
16762.1084340308 
16837.4064564209 
16923.8472977092 
17041.4079830090 
17164.0381001765 
17291.0516640920 
17169.3477869825 
16608.4219810190 
16053.5027579954 
15464.4098023833 
14816.7009816886 
14143.9802213818 
13573.9210584593 
12903.5773050214 
12267.7072961430 
11763.4843351593 
11163.3754189033 
10729.1137667742 
10241.1579816382 
9687.5244880679 
9273.8254570146 
8840.7812273440 
8539.0218246936 
8185.3171293847 
7801.4704467926 
7460.0385450119 
7128.8416847335 
6859.6835914332 
6535.4964969733 
6229.3415091110 
5890.2717956109 
5715.3948322023 
5481.5305206322 
5250.5212439731 
5036.0674368066 
4874.9433225560 
4661.7287882039 
4498.4072004514 
4343.7767288136 
4176.1014452152 
4037.4905795429 
3894.8442086053 
3714.0032773972 
3578.3414814721 
3451.8266548823 
3412.9931498585 
3262.9826386308 
3141.4058908817 
3065.3321825768 
2997.9040756361 
2958.7482133444 
2885.3357221555 
2800.8898771455 
2718.4150568393 
3092.5333745289 
14598.5168264926 
20306.3836496563 
19206.7261343081 
14485.1902437635 
11440.8628121848 
7734.5575010606 
10913.1211897934 
15401.5608517915 
16744.8403394179 
16918.6413705876 
15924.5149738462 
16238.0072680379 
6402.7549905805 
6463.4071979944 
16455.5545833202 
15702.2767392855 
15596.7992461748 
15523.0881463453 
15011.3250664000 
10551.8962747862 
7652.1824440415 
11589.4033619298 
12095.8978084009 
11503.4931958455 
11379.3662880314 
7980.4403524860 
1647.7896616291 
1596.1210840257 
1731.7293799179 
1740.2060947496 
1758.1940413173 
1740.9535858484 
1759.7739920669 
1803.5955169214 
1833.1582866480 
1841.7921742398 
1875.3670597325 
1934.7726488798 
2001.9277543846 
2039.6974171806 
2112.3972008947 
2124.6601246634 
2183.3252419236 
2217.6606824810 
2165.6065090563 
2122.0813173136 
2097.3450587480 
2078.6838541513 
2011.1071767656 
2035.5663679919 
2080.6920673640 
2139.8447070623 
2177.9960840967 
2213.0446824656 
2239.0872673232 
2290.4685810977 
2322.2933216256 
2380.3501695361 
2380.3651755302 
2413.1870469141 
2430.2593545599 
2442.2623391393 
2416.7296103270 
2442.3802358577 
2534.8485232491 
2536.0903192129 
2545.2790236041 
2547.6375480797 
2509.7292572344 
2462.1426765372 
2649.7890610344 
3143.9108067354 
2939.4249068418 
2365.9456171796 
2016.8728713391 
1836.5261268145 
1703.7437638116 
1492.0334814570 
1258.1916052363 
1151.7714029611 
1084.9506297018 
1031.8140038538 
 986.8342749944 
1069.6769833697 
1274.2866564081 
1309.9148458985 
1278.8141684754 
1222.2276442536 
1163.2455404248 
1106.8992232230 
1068.8908684561 
1038.8360177398 
1012.6167777537 
 968.1366321491 
 938.3775310253 
 921.8336448177 
 901.9924929035 
 888.3388944765 
 894.9124659344 
 894.3988841602 
 879.0562648431 
 876.1890054649 
 881.3408009094 
 882.4246105946 
 891.6382232773 
 888.7499932119 
 900.8872520343 
 910.8629225650 
 903.9465178518 
 898.7434806530 
 899.1537752582 
 887.6257116866 
 881.6777543376 
 876.2820959065 
 878.5359801572 
 876.9943873988 
 874.2026264834 
 874.6573824939 
 869.8604606545 
 871.3849264959 
 871.0652954511 
 877.3404018053 
 881.6608470360 
 892.1523134878 
 890.0220067464 
 891.5064886980 
 891.5528113009 
 891.0470976231 
 894.8485141232 
 900.7726632640 
 911.4779815149 
 915.2813568095 
 906.0903023484 
 897.2340939588 
 898.3600784337 
 904.5208333569 
 902.0802829991 
 903.1229375997 
 901.9561570703 
 894.5597771698 
 905.8021439311 
1006.6459088194 
1017.1683701101 
1018.4919905875 
1014.9517597933 
1010.0302059182 
1004.7793947228 
1013.6497145141 
1010.1176654710 
1019.6288621916 
1014.8775087448 
1015.0698961725 
1014.4366233906 
1016.0514324406 
1018.7698373522 
1018.7212481631 
1018.4523368107 
1011.1875436557 
1019.9972218660 
1024.6124559685 
1028.6434479784 
1032.4997018179 
1035.4539113769 
1043.7201972390 
1051.7378166449 
1064.7746154422 
1078.8785631431 
1087.2750767079 
1110.6817718391 
1139.0723348468 
1190.8981676624 
1228.3844390105 
1265.1638833126 
1329.1358925942 
1413.1909056006 
1618.2123953541 
2069.1973009609 
2762.3088713746 
4867.8110295710 
8992.2190431376 
13166.0746820930 
15413.2573716886 
15626.7741230865 
15671.4887519993 
15738.3777667943 
15855.5560007845 
15910.5497213802 
15979.0877403035 
16041.2307629628 
16089.4730444222 
16162.9177989654 
16215.6886276483 
16252.8022377512 
16306.3576350007 
16432.5206091214 
16471.7193106702 
16518.4530124447 
16544.5568793022 
16572.7080639716 
16606.2105930838 
16705.7839547476 
16761.8565095060 
16837.4783682534 
16923.6586053154 
17041.7158407222 
17165.1209802195 
17289.8271090292 
17180.3188849907 
16670.3310099891 
16083.0669153405 
15382.2313979238 
14697.2220687613 
14066.1671309290 
13489.8634486904 
12862.0661357258 
12308.1669173408 
11784.0177052036 
11152.3740907775 
10684.9907766214 
10188.0090276960 
9712.9319955431 
9271.7064322262 
8949.7172128805 
8547.2240828411 
8156.0580249729 
7775.3911135624 
7469.6415198751 
7105.2437252147 
6806.4478500697 
6547.9524074321 
6245.1401050846 
5954.5226972417 
5692.9077146758 
5483.5811831347 
5277.7761070189 
5039.7768202415 
4882.0288127285 
4661.9139407939 
4508.4260714462 
4350.9906905094 
4163.8521856644 
4055.4334426205 
3884.3196804987 
3728.8840580048 
3557.9210025861 
3456.7605212228 
3394.0263979561 
3284.7210829422 
3155.9018849073 
3080.5129589005 
3003.9227521130 
2942.9685729700 
2870.3041852942 
2778.2382214874 
2664.9075895049 
3141.1108087805 
14623.7821959900 
20124.0216107330 
19144.6861680256 
14245.6610833966 
11472.9715494154 
7787.9964469593 
10965.4011700969 
15434.3363450487 
16838.5867722760 
16958.0349923019 
15912.7233197927 
16289.5510672550 
6417.9972616438 
6447.7696792253 
16392.6186088079 
15596.1769303584 
15650.5221077288 
15551.1833034032 
15088.1168416342 
10655.0425820227 
7685.8125733380 
11626.2646666825 
12060.5505875285 
11520.9237233208 
11396.4598375821 
7981.7902878483 
1643.4676079099 
1611.8794008076 
1748.3756993706 
1776.9637900366 
1765.7209542303 
1760.8983725987 
1767.7055410471 
1801.8239003693 
1851.1814798569 
1885.5015102605 
1915.1142363629 
1955.3730183122 
1992.9910942044 
2053.7385213482 
2117.6506733294 
2171.5348643222 
2213.2680712078 
2254.4926632685 
2304.9847963755 
2360.3300133297 
2393.3343676880 
2479.9677807616 
2575.6848622437 
2641.3079860967 
2753.9510892627 
2876.2787404539 
2929.0845041773 
3006.3934301729 
3088.5249878489 
3136.3241127026 
3107.8960161845 
2916.1462592145 
2682.0447446680 
2225.1942634612 
1943.7321435447 
1884.8896997593 
1847.6093875460 
1776.9329381758 
1663.8328679554 
1598.6910039024 
1534.6841961115 
1434.6992492456 
1336.6015020019 
1200.1410138520 
1405.2540422927 
1477.2191698117 
1373.2879442771 
1338.2304983936 
1191.9445806072 
1103.2948799130 
2073.1455308656 
2985.8296543018 
2582.8111677486 
2217.8465560806 
1964.2751564995 
1679.7501487753 
1490.4850625094 
1471.9694465954 
1440.7853929890 
1391.4757896887 
1341.2322998227 
1297.6168645961 
1246.0070457814 
1190.2438888390 
1128.0918917053 
1073.3734362866 
1029.9168384643 
 993.7783178489 
 955.7653188464 
 920.7404428055 
 900.8408080789 
 891.7554046152 
 879.2270458660 
 883.6422351651 
 882.2198753694 
 887.2223766222 
 893.6257836285 
 895.6157865555 
 897.1457468366 
 897.8853716380 
 900.5643579928 
 902.7999279363 
 903.2545674441 
 900.1420855501 
 904.0115905762 
 891.1845659729 
 886.8565154651 
 880.3195958703 
 875.1015646554 
 875.1121430946 
 884.9026067702 
 889.1942824218 
 888.2751134916 
 889.2480382079 
 893.0251126592 
 904.7653604189 
 903.5101390718 
 897.9411602115 
 888.5685912198 
 880.9537710985 
 879.4164381751 
 879.1252707010 
 884.5296980536 
 892.4777295817 
 897.4437362941 
 895.5649867546 
 901.1740160439 
 896.2380905248 
 907.4970191886 
 905.3654357242 
 908.8501936264 
 915.1436468070 
 916.9146061390 
 913.5874107168 
 921.2271864165 
1016.5621495951 
1032.4196573782 
1013.9177298864 
1014.5100901177 
1007.7221042008 
1003.9223217029 
1012.3097193328 
1009.1162536392 
1015.9056684255 
1013.3129596194 
1016.5374440924 
1014.0423462845 
1014.4122953818 
1021.2383167304 
1022.1406741697 
1026.0699080955 
1022.4538938631 
1021.2619756830 
1031.2249871760 
1029.9518132519 
1031.4700028067 
1033.0227131426 
1047.3981119122 
1057.0616787019 
1068.4039262211 
1084.5904650090 
1103.6748735556 
1127.1679360894 
1145.7490024193 
1175.5559730470 
1194.6493869680 
1238.4583855367 
1266.5094376104 
1343.0503043977 
1508.2699304517 
1719.6965909948 
2070.3223825178 
3399.0756454317 
7824.3015719835 
12608.8874119067 
15298.7295510050 
15637.0901455524 
15672.4031165982 
15738.4944323460 
15855.1380077430 
15909.4494526566 
15978.7247890348 
16039.9234167845 
16087.7442918370 
16162.0753028775 
16214.8275336413 
16251.0757843867 
16305.4916276493 
16431.9211328139 
16471.0662907756 
16517.9103834355 
16546.9503157240 
16573.8395336644 
16605.5500863510 
16706.1006981641 
16762.8839321595 
16837.6119390711 
16923.2881576023 
17041.1982018730 
17164.9039137571 
17289.8274816481 
17161.7268650978 
16540.7736396077 
15979.1235483006 
15338.1372787365 
14731.1208182667 
14118.5229805589 
13436.0210615892 
12756.8022758779 
12223.2017581245 
11735.9842169188 
11145.0158812070 
10613.8797389834 
10155.7503785739 
9700.0728452029 
9176.1043833902 
8840.7847380581 
8484.1888609271 
8120.8355946616 
7769.3513667391 
7467.2497435065 
7137.3949746117 
6798.6913397581 
6503.7268762590 
6174.6110269508 
5927.4107562561 
5709.4563610011 
5454.1814564426 
5241.4822130460 
5021.4759525658 
4834.0956688718 
4661.8588351190 
4522.4665538951 
4352.7063872441 
4157.6916411191 
3970.8347712959 
3832.6146259127 
3661.2745844854 
3582.6345685275 
3469.2676973849 
3406.3284207170 
3256.6455249073 
3125.1981916595 
3011.2954319725 
2988.2857166435 
2950.1828994699 
2884.1377594628 
2799.2533586273 
2684.4626827719 
3137.2875611557 
14555.9551233183 
20336.8418311504 
19142.1278420960 
14111.1034155988 
11499.2930090402 
7791.8251617241 
10881.9294186692 
15342.0918401219 
16855.7788438359 
16914.2146042504 
15919.5423271461 
16269.0601852646 
6444.4164590694 
6465.4735908950 
16413.3504864808 
15628.2390157552 
15551.4036678095 
15465.2811606213 
14933.9179840045 
10618.7901159483 
7760.5708482816 
11601.9205310395 
12004.8729610058 
11605.2062856038 
11380.9703460047 
7994.3544059441 
1690.7613484826 
1666.6121065029 
1777.5295514771 
1764.1299653060 
1774.7804917603 
1769.1851039634 
1788.1943331066 
1839.1849139890 
1910.6984587473 
1924.5564109889 
1956.7545044328 
1992.4335207746 
2055.3581914766 
2080.6063617354 
2120.8287938095 
2161.8892835600 
2263.0116668916 
2292.1977072587 
2351.4369772774 
2432.7479759425 
2502.8024170320 
2579.7577277764 
2657.8493238103 
2767.6755407449 
2854.6699536018 
2913.3268998235 
3031.6041876843 
3111.3990526305 
3206.0243608937 
3323.5765969549 
3355.9250189858 
3417.1822828602 
3496.0254899268 
3611.3214535753 
3754.8963303226 
3871.3375970404 
4007.3955645728 
4065.1849871559 
4120.4262803172 
4146.9502056005 
3796.9801970924 
2462.0934295971 
1303.4344887645 
1076.8085987719 
1087.3978440635 
1176.0137332609 
2442.7175741752 
5850.9685545520 
7473.3723636272 
7154.5866936095 
5527.7959625792 
3792.0527307122 
3105.5065382177 
2676.1347451417 
2280.7245275218 
1855.1280648817 
1576.6593177119 
1510.5933003651 
1426.8796209489 
1359.0372756672 
1283.1557156337 
1217.6502742968 
1158.1489725594 
1092.3863321947 
1053.1259653560 
1018.5535281066 
 983.0311075399 
 959.3676669666 
 943.3259658687 
 927.5431197158 
 918.5173798374 
 901.8279405447 
 896.6989663388 
 892.8727041595 
 887.0056233374 
 885.0925129972 
 884.3059846103 
 889.5762879328 
 891.3877465577 
 900.5604126020 
 913.3606891002 
 916.4032071948 
 915.7014970761 
 906.2677175700 
 902.4777996063 
 915.3149851220 
 919.6143550869 
 918.3842125498 
 919.3568452846 
 917.6514268929 
 909.8974068709 
 911.4501628455 
 910.9237772250 
 918.9299945538 
 896.3211881794 
 884.3360210060 
 882.1560140358 
 889.8855257451 
 893.8295700269 
 887.6292397838 
 890.4695552504 
 887.8230568930 
 889.7161017328 
 904.5247232796 
 909.6288706357 
 915.9225960954 
 910.6994957755 
 910.2149113119 
 921.1743891077 
 914.1609040405 
 914.4116936740 
 913.6261147411 
 914.4039664963 
 914.4387742837 
 916.4812052637 
1011.5528122221 
1018.4601526658 
1013.6925606411 
1004.2507014863 
1002.6770209875 
1001.5348250970 
1018.3405380699 
1018.2158783842 
1016.8394329471 
1026.5462605842 
1039.7638796016 
1036.1000715720 
1030.7599691911 
1050.0136932584 
1071.6216106362 
1113.8430079837 
1109.4554287421 
1092.6728223803 
1080.6620026346 
1070.7357396614 
1063.1822034722 
1054.6385568334 
1064.9933474515 
1067.7756002285 
1063.9569081280 
1078.9044168365 
1087.7167331643 
1099.6064229431 
1107.9662195897 
1112.7173945313 
1150.6335838946 
1200.0269529956 
1250.1749481497 
1278.0266996785 
1281.9720199008 
1307.2449057443 
1418.3245673372 
1555.8679691704 
1783.5740219639 
2412.8428413886 
4086.1144146076 
6212.4530149066 
10906.3161400052 
15531.4178314811 
15902.3521931319 
15913.7794708362 
15982.4083108017 
16043.3789768053 
16092.1224767111 
16165.2697225752 
16218.7679914831 
16255.5988181745 
16308.8667694518 
16434.5017425301 
16473.7196172900 
16520.0142618301 
16547.3279447237 
16575.6204651644 
16607.1836933846 
16706.8844479748 
16763.6440250624 
16839.8107232024 
16925.1839885944 
17041.6825568121 
17165.3508088698 
17293.7081011961 
17093.5602236842 
16513.4250947111 
15962.3557477757 
15306.4084572935 
14614.8457002967 
14032.0190277583 
13336.4500907856 
12749.7046658769 
12109.0144190573 
11627.8927232315 
11100.4083262440 
10553.1604542558 
10062.7624986545 
9604.1097320088 
9173.8268803541 
8792.0654937728 
8421.8405412508 
8039.0957378824 
7706.8669957822 
7361.8290967068 
7038.8359910623 
6740.2550247061 
6484.2387678581 
6176.3686082228 
5881.2222516127 
5691.2117938607 
5422.9474670923 
5252.0211941710 
5034.7498494805 
4849.0155167952 
4650.5193071921 
4495.8560783915 
4320.8363201945 
4161.8392520249 
3992.6970267685 
3842.4404571484 
3697.4626544945 
3564.8315300714 
3419.6524520256 
3296.3050842893 
3227.6932980646 
3150.8713724619 
3048.9309808420 
2957.6715444495 
2900.7142205724 
2850.1631153402 
2797.4482403603 
2682.1046700126 
3094.4914710055 
14509.3750692857 
20124.3786908246 
18651.3390714986 
13710.6816054097 
11516.0337703229 
7814.2621454099 
10881.6875065992 
15476.6180526814 
16852.3456532275 
16811.9388064233 
15856.5405363829 
16304.5744047386 
6406.8769096522 
6419.8918614435 
16383.2664185389 
15589.9280003947 
15541.4726297161 
15526.7553586982 
15007.3265002379 
10641.7116987967 
7756.9368815200 
11584.1079685211 
12059.7421921818 
11618.0180523151 
11371.6632538163 
7949.0032230933 
1696.6711421072 
1681.5984882396 
1769.9876161642 
1774.4187292312 
1787.3602543014 
1803.4697463094 
1795.1980590547 
1802.3980666086 
1839.9776669647 
1904.1452374270 
1931.0111270198 
1980.6742468378 
2045.0686248940 
2123.5883326839 
2149.6189599390 
2213.3010660881 
2314.2982480776 
2321.8009979818 
2344.8076177755 
2478.9368623199 
2551.4585719001 
2595.4070619380 
2659.9146747879 
2753.7966711440 
2833.8126504084 
2899.1104144290 
3015.0994204519 
3071.7440435683 
3187.3123243673 
3326.5384337925 
3386.8223851903 
3465.7351240600 
3542.1268642059 
3624.7889213854 
3320.8066059024 
2603.5851376968 
1753.9440573461 
1607.4976518285 
1571.8281874720 
1477.5951894991 
1417.1205593134 
1419.2347386396 
1374.5249714731 
1488.3026774119 
1791.9635332180 
1776.3545808140 
1629.1163320240 
1442.7929071325 
1389.2107858364 
1347.9682125894 
1305.3700744870 
1228.7707879940 
1120.2552831667 
1173.8084964393 
1505.7521024758 
1653.3862085220 
1453.3145762230 
1350.1807588728 
1271.9005145908 
1182.8844662856 
1123.2164287117 
1074.5931845483 
1032.2526748000 
 987.4131350704 
 966.0439009622 
 947.1662710382 
 926.2397981251 
 922.3469064250 
 913.8314650178 
 914.8996062360 
 901.8998569796 
 896.8145955795 
 891.2811065114 
 880.3122709753 
 877.1054193220 
 865.2573174683 
 867.0200793272 
 874.4344376646 
 879.1650406099 
 889.4415794896 
 893.7186469427 
 907.3865100880 
 927.1899942470 
 927.3885195284 
 915.7616399606 
 919.3487108940 
 920.6593199526 
 917.2900782240 
 916.3172739573 
 912.0300824048 
 891.3580643845 
 889.2663203441 
 886.7642158640 
 884.9026790595 
 888.3882122652 
 898.9140512724 
 899.6000704842 
 903.1680042897 
 902.5577992093 
 912.3893781363 
 905.7771312130 
 907.1831276884 
 907.1990781899 
 913.2644779633 
 924.7472817730 
 936.3726657573 
 942.7196872770 
 938.3195431698 
 930.2376189603 
 921.2533969456 
 936.1485366102 
 941.0284762983 
 931.9384150779 
 944.3441293164 
 948.7633068274 
1070.8165537761 
1086.8010804378 
1070.6440581574 
1054.3227748511 
1037.5796701779 
1043.8212360197 
1071.6317318445 
1152.3975489533 
1209.0424038037 
1191.0698439579 
1164.1945471434 
1164.6821187633 
1179.9268755306 
1177.6427911110 
1164.5018357753 
1145.9573891603 
1120.4559702233 
1105.2449153873 
1078.6255345591 
1066.3192186716 
1062.6415199231 
1052.2279770890 
1046.7764233142 
1054.7309214908 
1060.7201844968 
1062.4304823430 
1069.4434405507 
1094.2796371824 
1132.1396909077 
1161.6762852754 
1199.3970111828 
1235.9066139046 
1277.1703647856 
1322.0335210262 
1364.8798996545 
1340.2018914883 
1268.9494199058 
1381.6860861978 
1536.6690552851 
1679.6954404620 
1852.7840981981 
2645.2701248575 
3285.3373662153 
5135.0112393943 
8890.0929805441 
10953.4185178553 
12477.3425355931 
14304.6421588658 
15746.0413224520 
16184.6944283965 
16222.6747582209 
16257.4842222665 
16311.4735463375 
16438.2247073845 
16476.4384805217 
16522.8540072081 
16548.2418377369 
16576.0294101305 
16608.7736805884 
16708.3509922647 
16763.7978528162 
16839.6818075380 
16925.0677613140 
17043.7173409628 
17169.7279302567 
17272.9235361719 
16924.0373263989 
16377.6384697272 
15792.0536118026 
15223.0459567643 
14474.9193709725 
13795.4634824195 
13159.6264277320 
12545.6147180801 
12058.7765400421 
11500.3125637262 
10855.1031546940 
10342.3918881217 
9892.9443021265 
9392.3999731499 
9008.7759622924 
8654.2316660864 
8288.8096129082 
7922.8030715098 
7548.3503852837 
7276.3156108358 
6953.8471591828 
6644.0273883022 
6384.1171534999 
6077.6464933926 
5839.4313039079 
5601.1648349898 
5339.3025569903 
5145.4612192920 
4993.3738685503 
4765.3756796292 
4610.4075547197 
4430.2946277087 
4228.8824047145 
4072.6746660726 
3897.2507163012 
3761.2976365724 
3658.8155600820 
3514.5349117829 
3393.4825099150 
3289.8899789882 
3160.0215328459 
3055.4459067093 
2969.0862694467 
2941.8025827994 
2866.0310172242 
2782.7519925130 
2728.2379860640 
2627.2091946142 
3033.0093515130 
14342.3607350973 
19881.9062402545 
17177.0779163617 
12657.1655022472 
11472.7976180849 
7721.8977321856 
10889.0337299181 
15550.5902292467 
17029.0789954789 
16427.6202657522 
15647.4838008664 
16315.2221094820 
6439.3388808638 
6468.5913698879 
16410.3768677005 
15630.2461674191 
15623.5819615788 
15525.2300916344 
14970.8862917197 
10638.3167893555 
7760.6432800541 
11537.5760286311 
11978.6776568840 
11501.9211660195 
11374.0820788865 
7976.6779578700 
1699.6157549215 
1677.6057204956 
1769.1899126346 
1789.1023287452 
1782.2054577465 
1778.8986899490 
1813.0295845596 
1811.2034110442 
1839.4986356340 
1887.8989514790 
1925.9218769787 
1996.1696399760 
2066.8958334210 
2088.9171313106 
2118.5779760239 
2203.1960630343 
2256.4430728901 
2312.8043721080 
2328.0245845266 
2382.8299439772 
2463.0293360333 
2542.9040065886 
2597.1398414500 
2648.8178532216 
2743.9436575472 
2798.5745764005 
2548.6473114154 
2349.9260582711 
2010.2248764665 
1996.8922876352 
2060.7512272830 
2098.2314736392 
2121.1752627499 
2091.5925334928 
2143.1976219319 
2150.6843314505 
2198.1419140266 
2342.2771778636 
2456.9526226680 
2641.5010369261 
2720.2726300349 
2689.5742821329 
2555.8350115903 
2803.7647439712 
3028.7132186948 
2571.1244546344 
2209.2389316908 
2061.5363752690 
1952.0862559396 
1862.7703203903 
1843.4260745189 
1791.5471757690 
1714.1635695118 
1604.5687839096 
1331.0343869415 
1129.8348746489 
1028.8312278441 
 977.9270224554 
 965.7821090568 
 947.5133533820 
 926.7148246039 
 921.3706055192 
 915.9004097632 
 905.7995290852 
 904.5081870064 
 899.8175324098 
 899.8780787311 
 907.0191945542 
 904.2966260228 
 900.1390249455 
 896.8212779145 
 890.5167126042 
 891.7560484268 
 891.5110977952 
 884.9812654589 
 872.2287389782 
 866.3798012787 
 876.2794188238 
 883.1479303394 
 896.3167736559 
 912.0607085338 
 920.1374492486 
 931.5396464120 
 940.4150877915 
 936.3613220054 
 916.0120914958 
 900.9740699645 
 888.3542393653 
 892.3978074971 
 904.9215375303 
 899.2869397457 
 904.4476882590 
 907.9502388410 
 909.3974262345 
 914.4735420605 
 911.3809123435 
 919.4998288884 
 936.7881562871 
 937.6586646642 
 935.5736957590 
 942.4599779458 
 948.9227472478 
 954.9909816034 
 961.7165200914 
 977.9883489208 
 990.6955067977 
 989.4636686633 
1000.1658018808 
1020.1279854217 
1003.6724385386 
 997.3113430527 
1005.6583526064 
1016.8392928107 
1048.0106797678 
1133.0726794644 
1497.3662731244 
1693.8148558664 
1704.1561185479 
1603.1670618408 
1455.7555825440 
1365.3917246325 
1370.2187578953 
1367.1646319323 
1326.3126013874 
1273.0016926405 
1248.8959570880 
1234.3527662506 
1195.5077893485 
1177.3069401231 
1144.4951576662 
1125.2730429333 
1126.1811726261 
1131.4630007819 
1112.3898973169 
1104.9507177125 
1100.3126230425 
1071.5157653423 
1050.1529936976 
1050.7274094168 
1045.6446706555 
1049.0522809587 
1066.4325757956 
1088.7210998097 
1121.7846524502 
1155.4977445722 
1206.8045872516 
1226.9904391318 
1256.6042895282 
1293.4182095135 
1295.8941922441 
1314.8424473107 
1361.7246679113 
1275.9972010953 
1301.1208397029 
1406.9870895281 
1472.8205697387 
1452.4690918131 
1721.6035676568 
2208.6016653393 
2854.7603900662 
4247.1383705356 
5899.0345802300 
5958.9581302655 
6382.1476219654 
7790.2542805126 
9472.8125589944 
10857.7144648826 
12140.8430223454 
14056.9412342997 
16024.0113139031 
16553.6150054068 
16554.1737170319 
16578.8668967267 
16611.8825450112 
16712.6638882321 
16768.7926926218 
16844.9733575054 
16930.4296471927 
17048.1389210075 
17177.9923709996 
17221.0683808957 
16643.9891477187 
16132.2682742277 
15516.2446182038 
14894.0332385882 
14229.3898502506 
13612.0263189064 
12963.4687221365 
12439.8941657916 
11791.1841281732 
11274.0677704598 
10733.9713393514 
10180.1116045863 
9685.3120448858 
9256.3350158322 
8846.6624830187 
8443.9627779957 
8161.5207820522 
7776.3259035195 
7430.2986812823 
7120.5556847393 
6848.3689694105 
6602.0621004175 
6256.7959771248 
6023.7769045125 
5716.5106564247 
5513.9136925596 
5263.2936436668 
5103.1542021046 
4913.7019925494 
4683.9052822254 
4513.2442505823 
4407.9454654179 
4218.2528228646 
4026.7842079394 
3851.9848779086 
3690.2545445823 
3594.3138836643 
3451.1652106358 
3328.7072756016 
3237.3331563167 
3146.9162110571 
3026.1295197731 
2951.5997402528 
2895.6527025883 
2827.7799605960 
2772.6866903643 
2700.0289079556 
2605.5074725554 
3038.6732915897 
13991.3502564151 
19231.7941858375 
16247.7070245827 
12404.4098141446 
11471.8691085982 
7734.7314632325 
10840.6132284368 
15591.0627319255 
17136.4212741610 
16349.2846187442 
15616.0781435874 
16342.4672037666 
6470.1055385605 
6449.2845902117 
16320.0503221189 
15616.4361740462 
15585.9522432914 
15453.3871616588 
14939.9763611330 
10578.6070342271 
7787.9603304932 
11495.6734244920 
11939.6182360042 
11543.5881104565 
11404.9856320614 
7974.8199210349 
1731.7457301963 
1682.1870560598 
1727.0098325468 
1760.5359386401 
1791.8988199432 
1804.6203552701 
1819.3216391321 
1835.2213601806 
1858.3971445405 
1909.0134716087 
1918.0408162715 
1974.6850435514 
1996.9752059765 
2077.3834667088 
2092.7945204018 
2147.4282098618 
2213.2869592226 
2117.5746681992 
2040.4539553808 
1992.1520801348 
1939.3940519464 
1993.0422559315 
2066.7471174379 
2150.8443138136 
2176.9356952308 
2217.7531091189 
2252.2173375031 
2251.7863017988 
2299.0852837615 
2381.1142770017 
2441.8048476069 
2508.0646108342 
2625.6021650748 
2769.7983494193 
2864.1645958168 
2991.9119984627 
3177.1431453414 
3294.8014848844 
3402.3609857533 
3471.9048526173 
3572.6870202949 
3611.5145146344 
3636.8230657132 
3438.2660944131 
2999.1275664587 
2741.7308341864 
2582.8351995864 
2427.2920276382 
2325.1429753968 
2230.4182175168 
1969.0015467880 
1681.6921579286 
1430.3303189462 
1293.6799457161 
1236.7124861656 
1167.9252855805 
1078.4487882282 
 971.9776127721 
 938.4754996366 
 936.2490300284 
 930.7409509687 
 926.4231067183 
 917.8655605715 
 907.3206127857 
 898.9722792866 
 894.5211877396 
 886.6253475242 
 885.5380313020 
 884.1412000178 
 880.1848159167 
 878.9453061861 
 874.7449064837 
 874.2326412686 
 881.6704905995 
 877.3676182127 
 869.6191677845 
 868.5954491599 
 869.8796192081 
 878.3457322067 
 880.9033647488 
 875.6277381396 
 884.6566230011 
 893.1837032741 
 909.5546426124 
 910.8104826806 
 918.9671542613 
 932.2096899587 
 933.9356997272 
 921.5040847599 
 928.0634330514 
 934.5765451682 
 935.4284034536 
 936.6451266998 
 947.8968565688 
 965.7472085389 
 977.7874441176 
 970.9060866521 
 976.7150930194 
 991.1612715285 
1002.5583052530 
1008.4796724225 
1018.3299959349 
1028.3512319604 
1069.0999869666 
1118.5256598309 
1150.2258769496 
1191.7991434949 
1188.2544928832 
1224.6911586355 
1322.7702339694 
1579.5605682937 
1706.7506617157 
1685.5348491848 
1648.4468513462 
1656.1698783552 
2015.7821336321 
2002.2469317504 
1910.2702289410 
1758.0698790530 
1647.5535042198 
1575.0246284586 
1504.4383475639 
1430.4800093755 
1382.2012572248 
1346.7007508395 
1306.6569618429 
1274.9768535210 
1286.4606716837 
1292.8795721651 
1258.4242207093 
1228.6655529104 
1216.0044851082 
1173.5151516940 
1155.4802235271 
1129.5477371990 
1101.0407547935 
1105.3184297220 
1100.5651770889 
1079.8790831861 
1084.7728258480 
1095.9870486620 
1109.8845292251 
1146.6986435212 
1158.2450255615 
1172.4319129991 
1184.4083396941 
1182.7319236987 
1221.6686031734 
1267.2795078818 
1314.2462250012 
1406.6911794376 
1415.8342928960 
1353.8919350479 
1268.4069190454 
1307.1223570487 
1381.2903522655 
1446.3716076356 
1423.8564693028 
1506.0628260585 
1750.6217495373 
1939.6444314958 
2736.2177892336 
4346.1556728839 
5137.2823338369 
5309.2487545080 
5500.7148621309 
5642.8455911797 
5661.6804524893 
5913.2667628369 
7036.1491556177 
8389.4640810017 
9474.0721066634 
10473.9853867451 
11944.9914033782 
14328.9073360072 
16510.9546153359 
16876.6765285530 
16935.6877555149 
17051.8959290084 
17190.3336154532 
17145.4626186874 
16573.3344533457 
16007.5216414623 
15367.7922918803 
14780.8628188729 
14054.0074647160 
13443.1364997340 
12819.9103369352 
12280.2280056677 
11705.9006845373 
11222.8925579643 
10564.2898831049 
10115.9480851915 
9704.2042108562 
9154.4461088163 
8677.7826107399 
8357.9232404029 
8053.5637445769 
7657.9390282411 
7323.8641334905 
7047.6826932045 
6717.9481865884 
6468.1599753991 
6198.8178885194 
5964.7498528168 
5647.7230328983 
5414.1991912819 
5148.2571971871 
4987.5374613402 
4808.9732300659 
4657.8544922750 
4441.6700271399 
4277.6028365393 
4098.5805136822 
3994.1806735680 
3830.2165994113 
3601.5608569919 
3505.8485753679 
3421.7667565495 
3267.5242947651 
3195.7351982316 
3077.3249328942 
2945.3467786020 
2892.6373627681 
2808.7114801526 
2749.0678590515 
2719.9710429160 
2654.0293895964 
2550.8490935985 
2978.3287939614 
13794.9227244897 
18966.6269199393 
15228.6830783771 
12267.0622291007 
11494.6450361528 
7761.3808050109 
10838.7249274100 
15926.9764727072 
17025.8182677822 
16075.9441194414 
15677.7530062064 
16393.1353820902 
6445.3409600138 
6457.7981584276 
16435.7794736269 
15608.7590881438 
15564.6980248253 
15453.7864093094 
14927.7371290239 
10642.4441692728 
7798.2534246490 
11506.1343917060 
11926.1148057057 
11577.8579557597 
11369.4047349178 
7950.6889674553 
1743.9846535111 
1719.4352625364 
1763.1584221585 
1793.1211702374 
1798.4600518450 
1781.4374261298 
1790.7275097733 
1819.8495638428 
1857.0983650652 
1862.5403376803 
1785.5228573690 
1788.2570627360 
1832.3240134753 
1868.8590704706 
1857.1418864387 
1897.6524212737 
1949.7560566428 
1999.4483102913 
2054.3066599788 
2094.4180449686 
2136.9479922722 
2176.6068105320 
2168.7962778312 
2257.5207938412 
2304.0907288338 
2390.9172556940 
2492.1306337749 
2569.3198370910 
2662.8120038725 
2755.5725350572 
2814.8943948289 
2927.4131169412 
3054.2828247333 
3161.9207475532 
3296.5719661045 
3449.4877209747 
3567.4325008870 
3701.2074803715 
3848.4800845936 
4016.2176041424 
4124.6633754648 
4204.5030828598 
3960.7005294171 
3235.4887963585 
2913.0064388918 
2777.6952137044 
2648.6950606089 
2525.0070612570 
2181.2995747410 
1608.1264310932 
1307.4971723920 
1246.9252250199 
1175.7107663696 
1136.6094235299 
1068.4605525660 
1015.6000915120 
 997.8840147620 
 982.0589646064 
 966.0128068534 
 940.6179788225 
 923.1794058245 
 916.0079912009 
 906.0469190573 
 903.7420200190 
 899.4126566471 
 896.8731488415 
 890.9067290451 
 882.9993321921 
 883.8219793256 
 889.9979039984 
 887.8460235685 
 888.8929543622 
 885.5627421042 
 886.7511043266 
 876.8631554629 
 873.8936708679 
 870.3710212639 
 866.5190022778 
 868.4010173828 
 862.4365639497 
 871.9762162175 
 868.3715392419 
 870.0231476933 
 877.2280335975 
 881.9105330418 
 890.3204412645 
 898.2968258447 
 900.6052178694 
 919.2893659202 
 945.8061727715 
 955.8564567010 
 978.7509418675 
1012.8981252665 
1015.1925139995 
1036.5464602880 
1064.2082482639 
1075.6019754860 
1085.4626348070 
1100.7314103438 
1139.5119342662 
1169.7825727036 
1175.4647375564 
1220.5867001488 
1275.0955153988 
1438.7572476596 
1606.4261428568 
1820.6996993263 
1970.9493140318 
1901.3148012274 
1875.1138801827 
1901.3927194051 
1970.0319028740 
1973.0364394164 
1909.6029613873 
1818.2743339377 
2269.9899555980 
2224.0802258698 
1972.6737331869 
1760.4343569155 
1645.7379558387 
1566.3425747726 
1538.0639902902 
1484.1420853341 
1433.1507640798 
1420.9393079351 
1428.6624518185 
1452.3413596726 
1473.3670284960 
1476.7057278116 
1438.7587597466 
1384.8343327601 
1350.2987822896 
1310.7854247426 
1238.8215757134 
1213.1799076748 
1190.4534465214 
1198.5851193229 
1199.3011791641 
1194.2713303549 
1144.7556300164 
1137.3108941539 
1118.9194562101 
1156.6360208610 
1200.8464981410 
1201.2571307242 
1220.1238441341 
1252.9062796638 
1269.0881148438 
1287.0696463338 
1323.8105190376 
1328.1689620933 
1356.9142091909 
1385.7125801703 
1352.2460912327 
1279.1803933482 
1314.4991466995 
1391.1598404213 
1424.5498288502 
1386.9136208959 
1476.5328695025 
1687.7911877871 
1806.3006291360 
2036.5690343174 
3048.9482397097 
4241.4272384368 
4540.6756816845 
4700.4911300150 
4905.8265020452 
5025.3951294332 
5171.4679480829 
5289.9920694443 
5345.7768638454 
5405.0124168138 
6382.3716905157 
7520.0625640783 
8375.4859584661 
9145.1540936503 
10341.9278538249 
12420.3988726687 
15498.4711193713 
16861.7930176666 
16412.8316117977 
15833.4055978265 
15293.9205456586 
14659.4341190283 
13963.4140882851 
13336.3569452668 
12704.3647413372 
12162.3356925481 
11605.6987298190 
11092.0901571927 
10520.0351377635 
9994.0873284347 
9520.3374657490 
9023.7002861836 
8689.2115940089 
8338.4851513420 
7954.0564386535 
7665.5970191233 
7279.3615827050 
7002.9649827510 
6707.4618665583 
6364.5571732340 
6070.6925246941 
5882.8353406460 
5588.0566429399 
5357.0974950831 
5123.5288316284 
4945.5955569633 
4778.2476801114 
4573.1758031491 
4408.6172716846 
4238.4492920810 
4084.3186486027 
3949.3756383769 
3774.5363846963 
3614.3230308539 
3504.4419641602 
3397.0871861997 
3217.6684619280 
3131.8052965717 
3062.3752090046 
2946.6089110226 
2886.1758702562 
2803.1095661468 
2726.2332612267 
2700.9038531395 
2612.1803413169 
2520.5292765174 
2937.5337478327 
13638.5031702820 
18552.1608676248 
14240.6635666014 
12181.0398949613 
11543.1876122386 
7725.3471719268 
10833.8657240600 
15951.5761195733 
16906.9258388532 
15972.5691093786 
15662.0619676275 
16410.0620801228 
6456.2500180655 
6467.9715117399 
16446.3678403366 
15654.3319040373 
15604.1476980472 
15584.1195938938 
14951.2425236152 
10606.4943197643 
7781.7558684567 
11398.0384836533 
12025.3121056578 
11589.1073846144 
11398.6701104606 
7981.0595861988 
1751.5051595168 
1651.4142051829 
1711.4643074421 
1737.2812794373 
1728.8306561034 
1721.5469468082 
1741.4524493947 
1757.0430960213 
1791.5445165533 
1829.9570197886 
1831.1613418533 
1874.8986741358 
1933.9990993829 
1968.1583876129 
1997.6464395423 
2057.4626154720 
2094.1935959507 
2138.8188122053 
2212.6333031221 
2263.8727635854 
2342.8417726334 
2381.3495155226 
2433.5648305769 
2528.3390929072 
2600.5141843046 
2683.3496787276 
2776.6914248358 
2875.3430000910 
2970.4134676582 
3095.5904627244 
3214.9356243355 
3323.9528309824 
3470.2020559957 
3554.1911948473 
3731.0227257788 
3915.3765704385 
4019.0335695052 
4176.3014210625 
4300.5356329681 
4470.0041148141 
4611.8270352352 
4454.4963583502 
3815.0283279895 
3297.0537016705 
2997.2901237801 
2740.3024030897 
1885.1847889007 
1314.6067630031 
1214.1479116708 
1180.0554908506 
1151.8290587817 
1101.7968537548 
1030.8932160283 
1011.0074956339 
 997.8510097237 
 982.7899374066 
 971.0949108409 
 961.9618152052 
 951.3444398875 
 950.2915548283 
 942.8370271973 
 930.6305317494 
 910.8464084191 
 903.0863087274 
 906.5082444829 
 903.0101799580 
 896.3375924196 
 899.5923769214 
 899.0571331380 
 900.2161224823 
 890.9635472627 
 884.9745931693 
 885.2711018314 
 884.0343981432 
 885.9458129926 
 887.4149839263 
 879.9885899624 
 876.6234414217 
 876.8740832624 
 880.4228305293 
 885.8685131334 
 887.7845613338 
 888.8253295493 
 880.4560138905 
 883.3255319410 
 883.6247099107 
 896.3771238149 
 909.6860582402 
 926.9461514427 
 933.9426439259 
 957.4855970297 
 985.0191901419 
 989.9227190284 
1011.2434728012 
1050.5574371545 
1107.2571482237 
1145.4939706337 
1188.2367151231 
1238.7687349850 
1287.8636568979 
1384.9779100483 
1644.8200414729 
1949.6523661974 
2085.8170685311 
2265.0926243395 
2470.3689636120 
2496.7437046873 
2533.9417643276 
2523.6376546174 
2390.6555098713 
2382.3892274042 
2404.1080981147 
2190.9329479803 
2013.6930154623 
1848.2516402308 
2322.3256261882 
2039.4265766825 
1761.2783967903 
1635.3586699800 
1593.8736803297 
1616.0470270989 
1632.7481775028 
1663.2639503297 
1679.9221815938 
1698.3980056169 
1685.4181041523 
1692.0086893769 
1681.8141294859 
1687.3459170512 
1649.8449163167 
1592.6079287568 
1529.2784919854 
1533.7866368339 
1544.7136533981 
1534.6534458551 
1517.5130795212 
1524.5474006766 
1482.6299331048 
1443.0011842079 
1373.2823581788 
1262.1458551154 
1168.1077785330 
1119.5997023537 
1128.7976599439 
1216.2810852952 
1265.4343438111 
1299.7919536505 
1352.1440109843 
1355.0258613754 
1348.6479048255 
1380.7246186707 
1391.4998475184 
1403.7990080340 
1364.8890186035 
1275.2941087658 
1256.0114692306 
1309.6913662539 
1364.6592278997 
1386.4747899598 
1373.5405614584 
1401.7715199559 
1602.4440051328 
1709.7127250807 
1832.2215545972 
2029.1604989354 
2999.8802367902 
3382.5189548237 
3499.8349267956 
3958.7741116007 
4116.8313286038 
4238.9854427767 
4416.0560842039 
4494.2518743450 
4575.9891381095 
4669.1139681896 
4701.1512849027 
4767.1848889051 
4874.3294498249 
5430.7813858477 
6292.7017243556 
6896.2257103391 
7514.7267026687 
8391.6815051998 
9766.4059716393 
12121.3200781092 
13652.2963764642 
13083.0642918694 
12481.5946613218 
11966.5985524599 
11370.3131147836 
10869.8061789244 
10370.0402767518 
9875.7085568838 
9425.1800843467 
8977.0684402553 
8584.8760533415 
8241.0685404110 
7845.3413530704 
7487.3336299637 
7121.6174957749 
6840.6657489206 
6595.7129374502 
6329.0088626800 
6057.0425218431 
5785.0468874871 
5511.1269565415 
5272.3402823218 
5073.9979636951 
4898.5687227432 
4686.0728557781 
4475.1488545184 
4341.0296765372 
4174.9042896996 
4020.3516190287 
3861.8817611048 
3686.6429802336 
3541.5475511062 
3463.1848981712 
3368.9939111004 
3236.4275368625 
3104.3240852009 
2997.6889659618 
2933.5895850423 
2838.6255592817 
2780.8847327099 
2709.0385382111 
2656.0453261983 
2594.2704538363 
2470.5086162099 
2896.2309880624 
13395.2768798364 
18025.1260673260 
13342.2123520152 
12151.6136869233 
11464.4393480904 
7716.8349034129 
10827.0388252131 
16199.0036891693 
16734.1269071016 
15849.0939488549 
15641.8126275945 
16368.4433850603 
6464.0139251734 
6507.1493382990 
16449.4781099925 
15597.5489601769 
15583.9511546613 
15552.7260415040 
15006.4820632083 
10716.5808922865 
7830.4637389945 
11379.2722123006 
11964.7725956089 
11589.9195842359 
11420.5707232935 
8007.0698574245 
1814.1145419467 
1734.6266362882 
1797.3113284879 
1811.6483329303 
1788.1160564272 
1787.3416097741 
1794.5687469222 
1826.0200640639 
1844.8227573482 
1884.5473471185 
1894.7961571502 
1938.1711837747 
1999.9931568742 
2070.5119013598 
2134.5424888512 
2210.0118706287 
2283.9314758373 
2309.2800106490 
2322.8730858253 
2397.2056355770 
2462.7364911761 
2531.7236953054 
2635.9379792306 
2761.6946592262 
2794.6276045862 
2895.8026353310 
3038.3521182271 
3109.3845040213 
3240.0140050151 
3414.9910756352 
3523.6530161201 
3640.7092379404 
3795.7699696102 
3946.2068190426 
4124.4875757598 
4265.2727262628 
4361.3189338511 
4551.4979240762 
4708.2564131637 
4875.4275660621 
4785.0722970748 
4051.9830600567 
2855.8436811589 
1760.2425473923 
1291.5947828560 
1199.7080753362 
1178.3648581285 
1152.6804989583 
1083.0082333839 
1039.8357384591 
1029.0557444290 
1017.8403878284 
 996.4307259040 
 979.2696951436 
 967.4323242004 
 963.8957676605 
 957.2360621632 
 955.6290645961 
 950.6115106264 
 954.2392787807 
 953.2137192903 
 963.0952433374 
 952.6065713627 
 934.3167674805 
 916.6073741947 
 902.6171017908 
 897.9895848153 
 897.8866374136 
 894.0658001646 
 900.8114208185 
 898.7579677556 
 892.0716881108 
 893.3690846773 
 889.1345856880 
 892.4547175634 
 893.2876067351 
 895.4344808600 
 893.3692783719 
 898.1481247625 
 899.7323329158 
 895.9594590132 
 902.4842389520 
 907.6239297595 
 904.4855410444 
 914.2979872022 
 920.5039349131 
 909.2360941107 
 923.6174446406 
 945.4076957387 
 976.6709748468 
1019.2643423907 
1079.8748962341 
1131.1615357363 
1180.7788350142 
1244.6916853701 
1355.4839796521 
1469.8002405247 
1617.1670591766 
1663.0714318518 
1744.4823817484 
1809.1722689480 
1839.7602062833 
1880.0729434680 
1878.1016340583 
1932.7995374886 
2061.2364706031 
2208.2256549299 
2184.5816348643 
2084.0161137762 
2112.7124253221 
2208.1089135761 
2086.2157445268 
1826.0409277555 
1615.4344501386 
1527.3318942248 
1804.9493222284 
1674.0119607156 
1614.0945268803 
1550.0269596371 
1550.4669853366 
1705.4079906556 
1874.1175208688 
1930.3242306444 
1920.7707945640 
1924.6156017223 
1867.2282385027 
1860.5481176786 
1871.6058479361 
1845.7213959423 
1861.1952185380 
1936.5369998724 
1919.6147956994 
1854.5219812231 
1857.6307656349 
1890.9971959472 
1922.0424450485 
1878.7782994569 
1814.8679930546 
1691.2400076239 
1607.4888153247 
1520.9133137416 
1401.7542129625 
1238.6941813483 
1145.0262014749 
1187.6979374586 
1278.6354099488 
1315.5579851419 
1335.9548790355 
1360.9824273938 
1378.4053255991 
1426.0692257694 
1427.7717446109 
1411.9948824566 
1417.4810562256 
1361.5402650416 
1304.3128980992 
1279.8578373699 
1324.9108896909 
1340.7011517804 
1356.5353690402 
1340.9642850873 
1424.1809485324 
1571.3402532654 
1664.1980346337 
1755.7357412056 
1869.0272773567 
2380.3696490606 
2975.5363088412 
3146.8267804569 
3198.0551595050 
3390.8244071481 
3670.6478317120 
3794.2593399710 
3828.0612707548 
3959.8926341151 
4066.4673675110 
4145.2201692421 
4231.6923606019 
4269.3739781816 
4208.6722026049 
4249.7365888479 
4323.9993485538 
4768.8607676172 
5544.6108127747 
5912.5731322547 
6476.8376051738 
7112.5365410152 
8136.0454228236 
10013.7487336860 
11192.8478664114 
10655.4830650682 
10163.0781638701 
9638.5839692001 
9206.5443400521 
8810.6064279073 
8471.3909061823 
8096.7647958464 
7753.4247552482 
7418.0213703255 
7045.2439066114 
6774.3328576809 
6540.5247138365 
6238.7196405244 
5981.8190149860 
5729.3255625015 
5450.9985712920 
5239.5992712971 
5037.4509787344 
4835.5894480006 
4617.0556317782 
4421.0872579236 
4292.3262082424 
4125.5101020827 
3941.4047346112 
3785.4527952744 
3651.5450657369 
3509.2595926148 
3384.1732563535 
3271.6360640602 
3170.8091425630 
3087.6759955435 
2996.4909022029 
2883.1257437874 
2784.0473665506 
2730.6550356758 
2707.5805644459 
2640.1728708516 
2555.9288691694 
2442.2631911226 
2837.7782105518 
13316.5966706207 
17412.3178549375 
12680.8194503223 
12214.4760870060 
11525.6186137859 
7733.5980702325 
10943.7779133070 
16287.6383874023 
16539.2138997796 
15821.0201678574 
15704.3352481155 
16480.0245671333 
6474.0526170444 
6444.9828789865 
16342.8448930673 
15590.4383701039 
15524.6423014363 
15460.0651311120 
14959.9886785547 
10724.4513893844 
7843.9831577490 
11367.3822778440 
11987.9199723296 
11572.5254300713 
11407.1972911956 
7989.1732700135 
1845.7293463734 
1772.2244392447 
1811.4150262672 
1828.3931714737 
1824.3312711903 
1821.7855123726 
1844.8711389639 
1890.8768749482 
1935.6494747399 
1960.3586131795 
1964.5330528960 
2040.5794926055 
2085.0088078721 
2126.9532685649 
2179.5448030402 
2262.9321501586 
2284.1530236063 
2345.2295763816 
2454.0832914263 
2506.5900811565 
2581.1742204805 
2681.1703392827 
2785.6179289318 
2883.5000621820 
3002.4266632819 
3051.4017315375 
3204.9370510950 
3330.2362103435 
3456.9202224787 
3584.4070920111 
3662.6510841389 
3820.6882294439 
3960.1654212157 
4079.5821350937 
4271.6678967416 
4452.3883112455 
4592.7142053007 
4755.4607032299 
4497.0451054912 
3440.8805870623 
2155.8137015811 
1566.1217660678 
1358.2277891375 
1211.9584174744 
1147.7746627776 
1111.5651127226 
1071.0068367942 
1045.0702172422 
1035.0082463579 
1027.1721280409 
1003.9946882299 
 982.3107339572 
 971.9492571077 
 970.2997669729 
 964.8313570336 
 957.7882427719 
 950.0794657998 
 962.0976135238 
 972.0207229432 
 976.4975360449 
 959.8713844534 
 952.7782198642 
 939.5123331166 
 922.4341545461 
 914.5809503389 
 913.5102655384 
 912.3365069432 
 910.4364781455 
 911.5531815405 
 908.2565236575 
 904.3579789310 
 903.1516919137 
 911.4875658312 
 914.7144741895 
 909.5391503578 
 909.7617372219 
 910.4453810276 
 911.4899422185 
 914.5756591363 
 913.6136499313 
 920.9210757254 
 924.3062915784 
 927.3565669034 
 941.8906884741 
 936.4803122881 
 943.1358714147 
 968.2465953079 
 985.5584978909 
1003.3401203433 
1021.2919533469 
1075.9487905641 
1176.5650254163 
1282.5816586446 
1390.7615563999 
1523.7493251958 
1620.0771746779 
1644.6520134626 
1633.0905651911 
1672.7078800663 
1764.3787686481 
1859.9163285253 
1917.8359637561 
2000.6922896130 
2088.7360015736 
2109.4100287960 
2186.1737907443 
2413.5305487951 
2514.4053172209 
2366.8560340701 
2186.7085418132 
2122.8531471651 
1946.1182487979 
1783.7555450663 
1676.9531284220 
1710.7763219818 
1829.1441697285 
1864.1217546030 
1913.6728544511 
1864.6533809227 
1910.8941085850 
1847.3904809934 
1879.4636233568 
1908.0068733320 
1845.9613634125 
1791.2798332934 
1792.4191844568 
1774.3498405130 
1824.5033525671 
2099.8225646766 
2478.6443904210 
2574.4152069639 
2405.2578900485 
2326.6311108290 
2302.4446744497 
2281.3687007564 
2286.0745442846 
2272.7762124637 
2191.1260876466 
2074.0085675510 
1981.7246478724 
1846.8117768149 
1730.2236917174 
1603.7836069963 
1394.6911942503 
1275.1185255418 
1271.2865324464 
1346.5663530249 
1371.9474491395 
1375.7052229170 
1342.9443921566 
1357.6073855354 
1432.2755669785 
1452.3319308711 
1438.6075823051 
1420.0861630172 
1357.1328539853 
1336.3101968208 
1354.9086129649 
1374.5543704243 
1389.3792043600 
1329.6779193102 
1311.3695577912 
1389.1023805684 
1513.2847584742 
1594.3288299706 
1638.3667606049 
1711.2955597917 
1894.5545546257 
2253.8556829617 
2640.7908420317 
2820.1557088309 
2873.7821338516 
2890.2039497356 
2923.3917378178 
3179.6861000611 
3287.6839816096 
3336.0338832823 
3448.5897490091 
3548.0732874877 
3611.8294821234 
3662.4641637014 
3674.7044501987 
3719.1083889158 
3705.7609034367 
3684.9349825130 
3571.1646497643 
3735.6145761507 
4119.5662769827 
4627.0530819881 
4949.9119607580 
5338.9101201956 
5784.1727898666 
6522.9880826661 
7907.0573152672 
8618.1267352935 
8251.7290751420 
7879.3420669992 
7606.5973047673 
7317.6645169871 
6954.7582166907 
6688.8507924826 
6396.2610182543 
6121.9635207551 
5935.2350980390 
5715.1583785241 
5414.0553794845 
5158.1673121339 
4934.9611995956 
4766.9961378281 
4556.8908645969 
4392.2978811207 
4228.8346067251 
4093.4117041761 
3920.5330560863 
3754.9850876225 
3618.7897129071 
3516.2304798599 
3399.5684395930 
3221.9317152158 
3092.2195325346 
3017.7059901245 
2924.7801441226 
2850.5334156329 
2739.6180124394 
2718.2941072692 
2646.9977507148 
2585.1769048434 
2508.3190357865 
2417.7259227232 
2835.9597402541 
13033.3498094440 
16033.3861526767 
11991.3872076845 
12219.0837589056 
11438.2278043743 
7685.9957067883 
11076.6398187652 
16206.1485327553 
16199.5817706244 
15744.7541660147 
15702.3554687210 
16434.8623168345 
6515.5709284354 
6408.5487866424 
16402.6149102492 
15628.5762366590 
15495.8228272158 
15543.0693810465 
14905.8655798778 
10772.0156825717 
7887.2758576219 
11354.1071496488 
11974.5480589121 
11551.6211734102 
11396.3368429788 
7991.1107958429 
1933.2434909018 
1793.8584022989 
1840.0015380204 
1861.6776560598 
1878.4845970685 
1870.5667565825 
1913.3038389282 
1964.2757124193 
1979.9087708915 
2015.6989137670 
2070.1146891272 
2123.5884208106 
2173.2756410254 
2251.1183078551 
2295.9107842631 
2360.0102950496 
2450.8203502112 
2494.5982758147 
2568.8312361154 
2654.8853093263 
2771.9739210506 
2832.3103853876 
2922.9770145354 
3047.1006123031 
3089.7516446303 
3245.6806253919 
3395.6909271632 
3528.7744359411 
3601.6475045144 
3748.7970269855 
3866.2315338856 
4033.4129859604 
4181.5940817840 
4195.0977198880 
3825.1875618963 
3016.0170396096 
2309.4354075083 
1960.8041700207 
1758.5632960757 
1628.1498483176 
1387.3983371388 
1222.4921287448 
1131.9151200709 
1098.3083550295 
1052.0241858051 
1043.9045459273 
1034.1917820592 
1009.0612777611 
 994.6258737959 
 984.4404646311 
 982.5016069880 
 981.9735730248 
 973.7887188996 
 967.0785429865 
 976.7459859649 
 969.0972334096 
 965.0973210552 
 965.0835249195 
 952.5360320600 
 949.7124409166 
 945.6629173665 
 940.6929944045 
 932.5994545961 
 922.9512137710 
 927.6552439394 
 931.3560970412 
 937.0008603225 
 950.7279659763 
 958.4182840878 
 955.9407268368 
 944.5840917833 
 945.6105621613 
 944.7126067084 
 944.7326565967 
 946.8609951907 
 952.0968654263 
 955.1189656913 
 960.0399724773 
 963.0930861967 
 965.9883589185 
 976.0933324445 
 998.6670744545 
1027.2574816356 
1044.7103187875 
1066.1683532085 
1094.0778372294 
1103.7940078325 
1121.0278614949 
1212.0134824496 
1214.0911799967 
1291.9980382129 
1246.7312478302 
1282.5945611088 
1436.5106143292 
1486.0988071089 
1538.5207905155 
1557.0131090525 
1622.3988889829 
1693.8968480329 
1784.5895598616 
1887.2559448808 
1929.6225680780 
2019.0657631599 
2067.5092320166 
2180.5576785147 
2343.3175470496 
2567.3626793384 
2561.0521961388 
2379.9711732902 
2254.9776528799 
2061.2764786437 
1962.1024066559 
1906.3523426688 
1953.0034714106 
2039.7030591711 
2157.2442307854 
2208.0046547786 
2292.2054875423 
2311.9996683225 
2360.2134560822 
2396.2202391507 
2391.9638816502 
2274.1154594197 
2312.2404618421 
2306.4432659307 
2323.3604407861 
2374.2956314671 
2379.3526329369 
2540.8060602859 
2581.2440880352 
2415.0823638015 
2282.1341167660 
2232.9831674676 
2153.8069560870 
2175.1110362879 
2166.5203496293 
2345.2500980258 
2514.5392999845 
2474.8138167432 
2436.9331110587 
2382.1174515872 
2384.6213711979 
2336.9834810801 
2032.5449672215 
1505.9544685151 
1309.3921436274 
1318.5777224782 
1452.9441760856 
1530.2973026732 
1501.7698334566 
1477.0361781837 
1459.9774344823 
1427.3488487746 
1376.5494471154 
1360.6629372883 
1380.9382923413 
1372.8948163903 
1383.0730808255 
1401.9847372006 
1423.2318924097 
1427.3328895688 
1382.6290926233 
1421.0579256009 
1502.1632030714 
1487.8160710508 
1530.1899242171 
1577.5427197075 
1626.6822890228 
1729.3669360548 
1909.1246079441 
2162.4737465978 
2376.2641354437 
2444.5126383266 
2532.1608715057 
2587.7942249569 
2608.8407966902 
2605.6673161992 
2766.3917459462 
2891.4410341868 
2930.0525961167 
2982.9680182948 
3028.0037182852 
3059.1903323399 
3107.6792261051 
3158.3864425870 
3190.9510049339 
3211.4053827559 
3178.4815301294 
3153.6876776670 
3122.7504526712 
3104.3065874367 
3199.7230833648 
3503.9918210657 
3817.8424411489 
4040.2634847502 
4338.6269733514 
4671.5909112763 
5197.8931034946 
6256.1056192006 
6710.8753774638 
6445.2540683428 
6181.4616269889 
5929.7615702281 
5738.6817006082 
5440.5390619846 
5256.6284102324 
5051.4806227115 
4845.5949504160 
4695.9662661693 
4541.0424323914 
4352.2173153323 
4175.1027170459 
4033.6084915323 
3812.2197688563 
3696.3572389039 
3554.8889637954 
3424.1313799475 
3318.7124271614 
3151.9103986141 
3047.5236521663 
2950.9763725930 
2857.8160871843 
2783.9569880151 
2697.2821549369 
2646.5138419761 
2591.8728994336 
2532.5768196130 
2466.1503209317 
2378.3245198304 
2754.7329148878 
12688.8217710264 
14298.9161875195 
11682.5721408832 
12112.0083766561 
11364.3734942384 
7658.4385876996 
11222.9800430701 
16103.9526888818 
15884.5009703839 
15685.5156060956 
15656.4883390863 
16363.1283166562 
6441.3897475254 
6478.1300267985 
16419.0641874671 
15685.2071841311 
15530.4452967332 
15495.6719686960 
14959.7195533667 
10789.9594039577 
7926.4045628109 
11345.6086638185 
11960.4841531127 
11536.1677136287 
11425.2056906841 
8039.7755619134 
2001.6942816082 
1846.7172390747 
1893.0170866182 
1924.2288940251 
1925.9007475605 
1950.2346397787 
1961.4415030897 
1982.4231949303 
2053.7638258637 
2088.0266302386 
2137.3198307664 
2192.9221294492 
2252.0631522072 
2294.9305929174 
2338.5924470835 
2438.0358078442 
2487.5174488008 
2560.4211974204 
2687.5658670758 
2758.4474315021 
2829.7120565788 
2926.0491416377 
3016.2905862329 
3123.4975314211 
3246.7597276917 
3333.7356857097 
3476.3590126244 
3593.5705861443 
3629.9819788825 
3418.7445811818 
2887.2716679996 
2441.0157392068 
2115.2565934622 
1861.5383929110 
1705.2777728956 
1608.4732579663 
1522.3560359386 
1453.6124224568 
1380.0222874208 
1298.9906641578 
1177.6743570820 
1091.2867337827 
1062.2462387087 
1045.5760513685 
1020.4927196909 
1005.2545676972 
 997.0698645284 
 988.8443589897 
 990.3759734923 
 977.3647373752 
 990.3719809447 
 975.7105878699 
 983.1504763504 
 976.1517066785 
 973.2040850952 
 973.6752344072 
 963.8580049433 
 956.5091759152 
 952.7926399553 
 959.2304856126 
 947.4683246265 
 946.5826248845 
 942.2746017469 
 944.1830405867 
 950.2760407297 
 969.7315625181 
1000.3906507903 
 997.3758233786 
1015.9517886767 
1020.2815931113 
1023.0486897175 
1033.2801851083 
1013.1876411014 
1012.2244572170 
1023.2486052719 
1033.6359252742 
1057.7683251224 
1067.4360900928 
1102.8731333705 
1108.3748921811 
1124.0112921943 
1161.4321098063 
1210.9116182814 
1294.8890856999 
1340.9566146056 
1316.2471607200 
1333.9078204658 
1392.5793262227 
1391.7659398847 
1408.2311362848 
1427.8189786702 
1343.6491543526 
1310.5321395821 
1272.6911400216 
1227.3229609713 
1398.6155409339 
1493.7255862220 
1540.1809387875 
1587.6375812107 
1667.3394525523 
1774.0459109690 
1864.8007575467 
1968.1162887070 
2039.3829208745 
2157.6819409070 
2156.1104420959 
2267.7362131115 
2498.9252131127 
2358.6642409417 
2105.6929516874 
2002.8268047646 
1989.2944796499 
2109.9529593749 
2278.1275808493 
2377.5333441557 
2403.0561662089 
2568.4515685544 
2717.7307527103 
2701.4248468564 
2743.0014700163 
2854.3243279267 
3049.1806809020 
3062.8567317186 
3089.5820829492 
3140.7657004434 
3221.3708938433 
3210.0857394557 
3175.5519614022 
2993.8299061773 
2926.1171523171 
2737.6085762054 
2677.2816985616 
2663.2597045507 
2585.2835195308 
2586.0581271173 
2500.4163688613 
2461.9340604180 
2384.6295039487 
2401.2142132480 
2494.7672626428 
2536.6776027655 
2336.0653081314 
2150.4689127563 
2168.3638773243 
2087.1043231890 
1568.7484258125 
1408.9352541502 
1438.9374021660 
1534.5576902325 
1566.3353263436 
1595.8058092412 
1579.5181471783 
1546.7245506663 
1490.8321072939 
1432.9068671646 
1388.4092837708 
1376.2968834452 
1355.4398895039 
1371.9684531842 
1415.9982045285 
1434.1448575147 
1446.4307943393 
1451.9848363177 
1502.0087155399 
1592.1141088373 
1652.6463463028 
1635.5981322910 
1607.6215732875 
1551.3283203768 
1657.7049370579 
1763.6769414201 
1903.6684807017 
2064.6567948442 
2179.3235147102 
2227.7965310216 
2281.3315886684 
2328.6093547889 
2370.0092203323 
2354.9370827233 
2357.2248821943 
2470.3183628128 
2534.6181983720 
2583.3465707574 
2607.6432503265 
2669.1308468470 
2704.8070782493 
2702.6944268725 
2706.7726667365 
2761.9826795616 
2779.7087701477 
2774.4772252717 
2781.6833724277 
2758.5250024524 
2720.1938719931 
2653.8239562540 
2679.1008732087 
2798.6590935751 
3079.4266198311 
3272.7563525023 
3393.3333963570 
3603.8939148571 
3807.7748251292 
4271.1921618433 
5074.4759545695 
5289.1949936308 
5056.2565241093 
4837.2942753907 
4723.7543204836 
4563.1497148509 
4320.3111368965 
4157.4037800646 
4023.1971937560 
3878.7340887709 
3756.4100588754 
3632.0449443821 
3486.6617242189 
3358.2075866030 
3241.3846796644 
3111.6083322670 
2993.7367508245 
2902.4398699475 
2804.2886444358 
2732.6822002687 
2650.9986872912 
2590.7359412026 
2547.8952442521 
2509.6484662162 
2455.7725763922 
2329.0991126187 
2793.2683140254 
11931.3142530760 
12685.6019542331 
11650.7982530263 
12089.4535385090 
11325.1475466005 
7666.8311334755 
11466.7466370349 
15763.4070764725 
15706.3450671933 
15620.1925714227 
15648.1966375150 
16406.5211464197 
6403.0272818608 
6402.1996916340 
16367.0258496036 
15624.2699057334 
15558.4697285905 
15508.2741598672 
14975.0609796864 
10801.6324859129 
7872.2405113479 
11284.8868423628 
11950.3871811370 
11603.8881050698 
11422.0287922369 
8086.9390053308 
2063.1118364892 
1881.2098826002 
1938.0197036196 
1947.5971096360 
1963.1909005622 
1983.9728035219 
2032.3267760134 
2038.6914617592 
2107.7125639064 
2147.2637239651 
2203.1930001590 
2250.3460872823 
2347.7683452737 
2353.1644974563 
2424.0476831356 
2511.7817057345 
2609.4427019096 
2650.8246919274 
2746.9069282449 
2819.3443699285 
2882.6603464097 
2983.7791088278 
3077.4272998049 
3153.0395579948 
3075.6423517898 
2835.7916455845 
2417.3530517494 
2105.3184567174 
1915.2601022759 
1747.6950516729 
1635.7796179037 
1579.1876741535 
1527.4520767130 
1475.0564643198 
1419.9064372569 
1374.2072950220 
1332.9184446331 
1281.0510021941 
1219.0604712021 
1150.1450370655 
1071.1542171118 
1032.9100326690 
1023.1464129703 
1010.9722003540 
1002.2614200807 
1001.3544371018 
1002.4031350445 
1004.4242607929 
1009.8420235221 
1007.0287330985 
 997.4190959153 
 987.3771729161 
 976.0298721877 
 972.1565757598 
 974.7166670343 
 967.8986450663 
 965.5407174760 
 964.5052129431 
 962.0426669572 
 968.8400998856 
 980.8952957432 
 975.6714325181 
 978.1366321313 
 967.1642366900 
 986.8673689178 
1026.4950881046 
1071.8081214329 
1109.7578900800 
1123.4076588991 
1130.7452084683 
1169.6891104612 
1200.1774983308 
1207.6224537421 
1230.0701043200 
1274.7221832790 
1351.7276243680 
1360.8893025420 
1370.0886046264 
1392.7165165822 
1468.0727125659 
1473.3189055840 
1521.6341023845 
1529.2432418608 
1596.0760436278 
1719.9271638963 
1696.1245720884 
1663.8521233204 
1590.3616954800 
1442.4086824814 
1437.5682674571 
1453.6642936187 
1398.3256240822 
1416.0594039322 
1375.6261377022 
1325.4532393476 
1358.0676829359 
1288.0335848548 
1394.1336779757 
1525.1435521175 
1596.8333596416 
1649.0719983849 
1732.0754409802 
1816.9717176287 
1949.4624224989 
2105.4012834449 
2209.6009911781 
2281.2160844310 
2329.4196769365 
2229.9912549514 
2053.3809143943 
2012.4316909506 
2217.9444761047 
2359.8544228225 
2528.9426579318 
2708.9720918054 
2565.8068116341 
2746.6942682902 
3017.5972560760 
3146.5813229553 
3267.0553975052 
3407.0890170155 
3481.4200921665 
3586.6459037193 
3628.6560965461 
3651.7978439318 
3585.0882740720 
3607.8737223335 
3517.6058329199 
3286.5786648619 
3043.8209613983 
3012.1504740955 
3076.1298842305 
3009.7523380114 
2957.9838977717 
2897.2545013618 
2810.9847973124 
2806.0995600063 
2893.9879822755 
3052.2892647448 
2949.2289035379 
2656.1352114370 
2468.5022808685 
2385.2066293974 
2348.9613132647 
2269.5290530289 
1824.5758404009 
1399.4721085950 
1320.7775763277 
1363.6138275382 
1474.6426639512 
1628.9278302093 
1653.3758469495 
1622.4605161287 
1575.3716696832 
1522.6614990040 
1474.7356346328 
1462.8548451239 
1439.9449801533 
1429.7322367858 
1414.3235473002 
1415.7152390726 
1407.7740328264 
1460.0214227483 
1536.4310258678 
1626.3930892235 
1709.8644243607 
1718.8172900146 
1706.1781025370 
1734.4837309766 
1779.8666146475 
1728.1927937175 
1653.7032132409 
1794.4711449213 
1969.9646614018 
2061.6907819927 
2123.5202293054 
2157.9019565293 
2157.5548491497 
2162.5654396053 
2192.2071412960 
2189.5764947206 
2165.2595755291 
2224.0626345288 
2355.9266517257 
2389.5212044790 
2415.8612012351 
2479.9353936697 
2454.5817931576 
2465.4503773652 
2520.3983804138 
2519.0856081613 
2527.2031121684 
2518.8447133402 
2505.5886974248 
2535.5657288580 
2515.4242708725 
2529.1413159083 
2444.9409588964 
2426.1312107661 
2472.9093312022 
2606.0205553005 
2841.1019692189 
2974.0366337171 
3061.8148103489 
3196.9162741291 
3404.8151855678 
3755.7926575873 
4409.8538438337 
4560.9665786441 
4398.6054350310 
4236.0709748368 
4080.5124502490 
3948.2540477480 
3822.0002842582 
3673.4837028780 
3539.9501177228 
3403.6354526401 
3285.2938080841 
3147.3296739509 
3081.7148700422 
2967.6434100278 
2842.7842802066 
2754.7042592127 
2711.8788833008 
2664.6915856572 
2582.1733211718 
2513.1614039058 
2459.4008983356 
2363.0974545120 
2845.0681201029 
10973.5512861107 
11891.6421170377 
11640.3910368674 
12068.1726529122 
11269.7816156742 
7764.3067611386 
11452.2042719192 
15487.4592195487 
15631.8565404497 
15592.0628000070 
15686.4363847217 
16453.2495470725 
6468.9980846908 
6441.7458340057 
16415.9624408776 
15616.7234265088 
15563.2129373320 
15637.4076869782 
14998.5217095052 
10845.5517868322 
7877.8851309261 
11272.1054728882 
11934.7022865145 
11584.6239608662 
11439.7616433004 
8123.9973966153 
2131.8846129911 
1917.2502857487 
1948.0616165171 
1980.7587100763 
2026.4207876583 
2033.7272620875 
2063.4381718692 
2092.5205739690 
2139.3619525906 
2171.2024873423 
2226.7047317850 
2285.3367500553 
2345.2863187475 
2397.3037408579 
2476.1190215670 
2571.2493984547 
2619.7840874769 
2691.4952842170 
2757.7446038149 
2811.2615105811 
2698.5361155545 
2463.5576887524 
2169.6901362323 
1977.9132378819 
1857.0910622622 
1743.3277333567 
1647.1891857077 
1563.9451467340 
1537.1498896491 
1490.9520524252 
1430.6869277229 
1394.7076281947 
1342.2078691136 
1295.2989054857 
1276.4226556876 
1243.1900570575 
1189.4222341089 
1133.4194403845 
1083.9858112570 
1071.9850502539 
1054.3312262703 
1022.3547811267 
1019.6313993330 
1016.3244859173 
1021.7027543748 
1020.4958279935 
1022.0287676354 
1016.0933601201 
1009.7239648850 
1005.1681013792 
 998.1132167629 
 992.5438412331 
 980.6930637734 
 981.3026069069 
 983.2951902499 
 967.1285312865 
 982.6021388378 
 985.0580696701 
 999.9975077396 
1001.5121382984 
 985.5964901622 
 997.8682109864 
1008.2708802640 
1021.4718773247 
1064.3740348847 
1094.8516582819 
1141.8232915466 
1204.6615956818 
1255.9282015356 
1310.4296275698 
1395.7067301363 
1501.2166416112 
1588.9785837339 
1660.7665209888 
1716.1618800954 
1775.1485387801 
1828.6708563912 
2011.5205126360 
2094.4734065982 
2111.6278027513 
2086.4888126095 
1949.0165079107 
1863.2456008535 
1801.1711972590 
1751.0299067353 
1893.5089062924 
1904.5759943401 
1787.0629774692 
1641.5242972890 
1617.3549524617 
1497.1343741768 
1425.8519438014 
1429.5363027009 
1407.2332231988 
1424.6715841071 
1415.5251163769 
1327.7479316638 
1321.2507813145 
1310.4610633753 
1318.8703480076 
1503.9172506013 
1665.1031679585 
1779.2429590745 
1895.6631491809 
2031.3578118573 
2066.8698850666 
1991.6180399124 
2030.3053618403 
1966.0784011428 
1850.5459324322 
2005.6013294034 
2338.2484421143 
2645.2584797916 
2975.6602346480 
3140.9228804009 
3246.1563366099 
3502.1027705485 
3380.6203814818 
3438.8869187294 
3719.8914723555 
3957.6850430039 
4061.3090942547 
4085.5081724936 
3976.3115466626 
3848.6602124511 
3831.2587280301 
3717.8070046822 
3417.3443538247 
3314.3989835580 
3383.4925604702 
3557.2305137073 
3636.4090924732 
3561.4609230560 
3503.8072386132 
3514.0818361589 
3778.2950404637 
3937.2724881762 
3762.8125203333 
3346.1241366956 
3102.3130804654 
2976.0291314673 
2873.8893503914 
2914.7278154676 
2843.1503005296 
2676.3492314129 
2380.3207552139 
1801.1923608179 
1549.7353792687 
1445.1856126303 
1419.1212584203 
1485.3481790217 
1513.3702661692 
1489.7750314567 
1458.0450515078 
1404.6023065893 
1358.1666335470 
1383.4076824479 
1508.8277936580 
1521.6365181202 
1519.9627903666 
1481.7575704907 
1468.3645926953 
1429.2357384883 
1438.0285205722 
1537.1106148006 
1670.7107556372 
1733.5268519334 
1764.2830753241 
1811.2604976024 
1815.0124843144 
1823.8262068304 
1873.0986981308 
1908.7855052968 
1913.0586432426 
1819.5506899163 
1745.5152210976 
1909.1776835389 
1981.7893353888 
1989.0515054529 
2006.9629571375 
1984.1278466506 
1979.4830876904 
2008.7238712527 
2010.4116885572 
1963.5804166102 
2009.9597736059 
2064.6409859422 
2117.9941705877 
2146.8035958157 
2133.9675923169 
2148.3536594255 
2172.7961776681 
2200.7605416005 
2233.8421097085 
2211.3897518589 
2228.0618884267 
2244.0660414700 
2230.8961131742 
2250.3701269877 
2240.2673502916 
2235.3522999653 
2214.1963003027 
2181.4640411133 
2171.4787461618 
2226.6437724605 
2330.2008879398 
2456.4175596075 
2501.8224429463 
2545.4123278757 
2667.8697780210 
2808.1327527255 
3048.0603436124 
3512.3346215557 
3694.6334858824 
3534.6353479975 
3374.3909153267 
3295.0178630915 
3187.2102962102 
3108.2789361742 
2967.3337922758 
2857.1445311173 
2790.5003517436 
2730.0111602410 
2630.3075233788 
2593.5609763583 
2555.1453133689 
2484.4775889723 
2418.1115246779 
2328.8843351619 
2861.0333196685 
9971.0945634148 
11612.7363448317 
11630.9976598761 
12024.7293608680 
11332.3445527108 
7901.3162057226 
11285.9207432100 
15313.0971327276 
15601.0503580623 
15559.8933493180 
15740.4004094097 
16432.6511137376 
6404.6016814022 
6475.1452661277 
16372.6711342083 
15647.9506538896 
15610.4475432020 
15557.7435116795 
14955.0593459300 
10842.5809461046 
7871.1180329809 
11284.6561037402 
11962.4580094725 
11482.5799127638 
11362.7349043680 
8168.9316195314 
2166.3548573194 
1921.1280514962 
1966.4523245273 
2002.5504736897 
2022.8697792757 
2028.9408159600 
2064.8292552418 
2097.0239205047 
2140.7065009786 
2184.0941468776 
2261.0159897282 
2279.3025455418 
2334.0182115059 
2404.3636022227 
2487.2123143575 
2544.7205252450 
2472.2328524469 
2318.6444167603 
2052.9636403430 
1871.2719877444 
1800.3278351133 
1713.1907604204 
1639.8118074674 
1588.2493067629 
1546.2137375364 
1509.9552620638 
1476.2257187423 
1424.8896604965 
1397.6362284885 
1353.6700910449 
1309.0164862870 
1279.3354532122 
1259.9088883984 
1223.8073864451 
1193.7391113789 
1136.1575990539 
1093.0133894375 
1067.8898301089 
1072.0217099073 
1068.2794049607 
1039.4575026554 
1027.2988360928 
1036.1614743245 
1031.7518793852 
1031.2315669316 
1030.3791896051 
1023.1504800195 
1018.1567054580 
1018.1530820809 
1009.2443899230 
1002.5992363672 
 991.0828187288 
 983.5523125570 
 986.0641803799 
 992.8618898026 
 995.4357752097 
1000.4781090687 
1006.9062774990 
1014.4328748898 
1020.1702086363 
1022.7132740561 
1032.8073603253 
1029.5772793647 
1046.6721595113 
1117.6628285208 
1187.4661083806 
1239.8788741742 
1329.6015108021 
1482.4775348985 
1561.3413629488 
1632.0650935164 
1739.2213681669 
1859.9345989175 
2017.5733561348 
2141.3159691124 
2324.0936310476 
2522.8558225262 
2565.6964361918 
2543.8098872575 
2503.4635616843 
2453.4861535949 
2442.6211046300 
2269.8919441945 
2080.7042847906 
2004.9833224302 
1877.1309536348 
1930.4759160481 
1968.3206142298 
1868.1649272221 
1723.6772164699 
1671.3834845151 
1605.5350401484 
1502.2475281729 
1425.5913133104 
1410.2467414792 
1375.5980936491 
1394.9645649185 
1418.2235193344 
1379.3346965844 
1422.6572726261 
1423.0383834204 
1400.3497291839 
1600.3569680012 
1782.4385438656 
1862.5545673484 
1849.8317223856 
1876.5804776460 
1947.4831326385 
1877.2598853618 
1754.9444963197 
2012.4106211354 
2415.9961129004 
2812.5530805776 
3235.5289018530 
3517.1738115941 
3394.3574183080 
3634.5621871794 
3793.4768883377 
3589.8608733059 
3772.8109875057 
3884.8692443466 
4075.5237201264 
4287.3068584971 
4162.9305781174 
3997.2034139352 
3820.7860314100 
3663.7098296625 
3416.2372935073 
3336.9523689838 
3493.4304323024 
3631.3540211129 
3849.2683888199 
3951.1562923545 
3869.0435627875 
4086.4174734544 
4457.6297610956 
4197.1824616153 
3665.1669434549 
3452.8442768862 
3251.6698599532 
3195.7356761837 
3244.7453366301 
3196.5921476217 
3020.8394453557 
2856.8194943675 
2613.9781591085 
2094.1289282730 
1709.4435714138 
1597.3836450906 
1474.3651448696 
1471.2773696986 
1516.5026645755 
1489.1101243797 
1467.2500344495 
1427.9419957766 
1385.7868969397 
1408.3957197022 
1402.5668925372 
1399.8045710194 
1372.0196773857 
1427.6933194927 
1485.3855270023 
1466.9750573749 
1461.4322378044 
1526.4215558574 
1615.4814319927 
1658.7143068376 
1725.6450214661 
1779.9082658434 
1817.8822959048 
1878.9681495992 
1909.0692531383 
1899.7184661603 
1924.8144330787 
1957.4069897635 
1928.0615258542 
1784.4673431908 
1713.3827123728 
1889.3509415981 
1963.1914332003 
1930.0822533843 
1939.9472937381 
1900.7394295362 
1920.8863708529 
1898.2845104722 
1861.3295222223 
1909.5626191425 
1981.0465131422 
1984.0307722990 
1986.2656085111 
2047.0810504784 
2029.9499056721 
2030.8801870471 
2084.6533879386 
2082.9989772901 
2091.7445821275 
2123.8594055491 
2123.8151696758 
2098.6478707634 
2082.0357722239 
2119.0810579221 
2129.7821956103 
2136.6653622895 
2103.8629364582 
2082.1157326543 
2049.0161212375 
2085.1549188238 
2137.5681610520 
2254.1975286187 
2314.1576755927 
2361.3270293719 
2417.6586286115 
2522.6865188351 
2659.5417655744 
2904.7214495691 
3236.7524873014 
3208.1474518906 
3148.7619948302 
3013.0617604778 
2912.5925551218 
2826.9754997474 
2732.8253250745 
2683.5531765564 
2601.6763841618 
2530.3549702073 
2519.9040408256 
2456.4313827201 
2408.7713263982 
2297.3898705806 
2806.9164472259 
9624.8327861272 
11556.7449435090 
11638.4903523462 
12064.0494389556 
11270.1679562479 
7894.9995931600 
11251.3016968669 
15158.5551419123 
15615.0150742058 
15586.3694122029 
15677.0566153836 
16343.2961615359 
6420.5511348058 
6486.6899568512 
16487.5332652440 
15609.2146756458 
15511.0194220478 
15544.6209822511 
15064.7588322194 
10846.3052603164 
7795.4126768256 
11198.9281227898 
11923.4887160872 
11536.9567189774 
11383.5191246743 
8259.4796830699 
2225.5853502058 
1976.4154891048 
1983.3132378444 
2008.7841843894 
2041.3386818332 
2039.1233533079 
2067.4878675268 
2103.3092756299 
2170.8872164318 
2186.4233906520 
2229.0358158788 
2264.4572661058 
2173.7370035363 
1964.0290359168 
1786.4061935838 
1721.3699939901 
1677.1081363518 
1612.8003754245 
1582.0635104661 
1542.2052730306 
1504.3802229297 
1461.5559951743 
1426.0443651795 
1400.7171579237 
1360.5787740755 
1342.5116003430 
1313.7358617102 
1300.3811552154 
1280.8460367686 
1253.5520639559 
1234.0584837117 
1210.9963367284 
1163.0784596313 
1122.0114936879 
1097.3286571721 
1088.5014074199 
1088.2071449639 
1068.8891419930 
1069.1955896097 
1083.5067084219 
1090.0649322484 
1064.4965398372 
1046.8618784434 
1042.3503323451 
1040.1850254455 
1039.3654044780 
1035.7331764794 
1030.1181341534 
1023.3233730355 
1012.4939043238 
1012.2562540780 
1004.1634844080 
1011.3278410728 
1029.9379465930 
1037.6174283660 
1043.5996751045 
1041.4174799492 
1059.4976837205 
1056.2392228256 
1045.6842348102 
1056.7009460117 
1080.4808235058 
1090.6862749693 
1146.6218982074 
1280.6800173772 
1405.7458031267 
1503.1424215142 
1586.1512485939 
1697.8659544810 
1820.4006694703 
2074.9298472991 
2252.6304146214 
2353.4145837097 
2459.4899556793 
2674.8358199026 
2776.5763607240 
2852.3480350436 
2892.9222195783 
2957.8262421319 
2951.0899094642 
2885.7393863167 
2853.9897695663 
2757.0077157023 
2523.2859139109 
2343.9547992045 
2202.1822332349 
2130.1759521791 
2001.5992062714 
2110.0997829390 
2053.1579128735 
1916.0133815298 
1767.8219245520 
1649.8362637277 
1578.7011850321 
1547.1490889819 
1528.3484617685 
1537.4346443423 
1567.8855165555 
1595.2113500045 
1600.1873307380 
1532.6634864504 
1497.4360562915 
1536.5189195543 
1493.2009801136 
1469.1293996281 
1582.9829202680 
1718.4757983749 
1847.5582496647 
1767.8795115136 
1821.6971972658 
2128.2820306727 
2738.6997810811 
3167.8240892792 
3529.7252317012 
3809.1948666661 
3835.3230372297 
3907.6247002567 
3870.7248459420 
4004.3535825006 
4039.8269440317 
4155.0469550947 
4234.8063586666 
4166.6577047083 
3963.1618145057 
3896.3577496656 
3590.3758401687 
3296.3392608021 
3350.1102814172 
3797.6379101757 
4034.1210439463 
3978.3283502090 
4450.0764016816 
5091.3659778974 
5385.4256862703 
5082.5013025868 
4684.4391736903 
4408.9667026827 
4180.8478536038 
4333.2808386855 
4386.4352218473 
4093.5719242701 
3785.1442529559 
3704.6428231729 
3559.8263290225 
3426.1374927216 
3274.8283153651 
2873.3674908618 
2318.6655379301 
2035.4172745394 
1900.1776406607 
1706.8927685635 
1546.4715816026 
1530.0256175341 
1523.4287637708 
1464.6191076737 
1458.2120491021 
1491.5474048425 
1487.0016066705 
1465.6864698146 
1463.2158819184 
1442.2227735625 
1422.4506228229 
1419.8953715727 
1435.7988127062 
1464.3164386304 
1528.6787609162 
1545.1984504036 
1519.0167493667 
1515.4709672796 
1569.8176348148 
1673.1077752917 
1748.1269775264 
1860.4176156159 
1940.9426460024 
2008.1819300452 
2018.6502692075 
2042.8584469502 
1993.4390344578 
1933.2456155039 
1879.3593165571 
1791.5451676987 
1672.5112296474 
1722.5195583115 
1838.1529807600 
1825.9373290147 
1782.8889166727 
1772.4542222035 
1757.0215716797 
1726.3160729211 
1716.0052951949 
1772.7248771690 
1762.4230985820 
1740.0899073240 
1764.5266232261 
1774.7902497284 
1779.4968071989 
1828.0123885132 
1821.8059864153 
1864.0534798216 
1851.9024238911 
1876.6015521310 
1877.2014433467 
1886.9532199251 
1879.3491137082 
1868.0692690099 
1870.9542494632 
1872.5249554392 
1867.5662103778 
1854.6226597397 
1847.6292576693 
1813.8547457852 
1821.0471874496 
1847.9165719017 
1888.3024182660 
1978.7529245085 
1981.8189150138 
2009.6919312240 
2027.7253178335 
2050.7266381102 
2111.6926743478 
2230.9101801075 
2415.1337654955 
2545.3019990695 
2467.9532521189 
2431.1756936715 
2379.8540273152 
2316.6102084454 
2275.3550589690 
2217.6405879992 
2596.1152714327 
8680.2065746724 
11513.3324687642 
11655.9075812744 
12018.7821963558 
11356.0184905267 
7964.7052563903 
11025.4209756716 
15080.1934411073 
15595.1922955067 
15547.6659422260 
15552.5881491566 
16445.0449157322 
6424.0461541611 
6463.4911868194 
16393.7360262215 
15639.4152813635 
15532.1493118296 
15477.4702929466 
15025.1227481935 
10876.4060294095 
7757.6974109146 
11233.9018622010 
11946.4284794567 
11558.7209927769 
11359.3541292009 
8343.9468425489 
2252.6204407266 
1930.7079234639 
1962.1431034768 
1999.4761206285 
2002.2935230896 
2045.0052929021 
2066.9984540768 
2044.1467418474 
1946.3332702467 
1799.0478138223 
1652.2775523158 
1631.9862340838 
1599.5342177095 
1556.5028754967 
1543.6304810790 
1510.9777995394 
1479.4165466193 
1430.6764963809 
1395.3585016151 
1376.0351234985 
1353.7436072482 
1348.3983931627 
1315.9869522602 
1306.8118106319 
1291.2552928036 
1284.3283400285 
1264.3899585403 
1247.1655589702 
1230.8853019346 
1198.3590932205 
1157.0108340126 
1130.2928764510 
1127.6690142366 
1121.8939573091 
1105.3050711253 
1094.2916948029 
1086.3245664528 
1106.0171994626 
1098.3384036865 
1098.9368714966 
1097.9184865932 
1097.7108114077 
1089.7136869978 
1068.2410535131 
1066.6410440418 
1066.5315111705 
1056.7309393894 
1047.4287896445 
1041.7352455593 
1025.8679726937 
1039.7320392909 
1055.6562374864 
1065.9542946678 
1066.3792336198 
1068.3375933386 
1079.9735430451 
1088.7597127907 
1101.8640446798 
1111.2630483486 
1107.0125986514 
1126.7430757509 
1177.1551849381 
1226.3108979137 
1304.3632732503 
1453.3469911699 
1573.6298797822 
1704.7392292124 
1856.0106172425 
2011.6832201576 
2176.0268755852 
2344.1192674154 
2480.8956605137 
2603.9030280830 
2764.9147792132 
2853.7097224866 
2910.8752074646 
3003.6165320573 
3115.6191702205 
3061.0058040695 
3052.7549393018 
3110.2911887592 
3191.3345017209 
3055.8530902185 
2891.9754985993 
2842.1213149518 
2589.3324693538 
2362.8023683441 
2299.3132861476 
2183.8112101694 
2048.9794686733 
2127.3351747014 
1968.2502157012 
1901.3856080030 
1891.4313631731 
1867.7646720692 
1856.6009092774 
1853.2492133388 
1780.1370223572 
1698.7522816065 
1636.6889860888 
1639.2526046379 
1668.4093001036 
1580.8582255588 
1463.5024004168 
1440.5760056609 
1442.5220701022 
1498.0451463118 
1543.5207476248 
1582.3077703536 
1754.9335668142 
2112.9235579824 
2683.5337410208 
3339.0012596321 
3721.4706724362 
3948.4345857377 
4076.9225450579 
4189.4039576533 
4145.9201495632 
4050.6258800684 
4105.0170096006 
4171.7047634109 
4178.6709149679 
4159.1957652540 
4023.3674384237 
3711.3619424873 
3358.7373160125 
3532.1755942880 
3760.6274784453 
4049.4325603433 
4575.5040269484 
4977.1175365663 
5012.9737047415 
4877.4859405232 
4826.2245116524 
4767.8931777635 
4760.8356189341 
5109.2858767386 
5178.1992642615 
4876.4666332883 
4750.6026948087 
4649.8029056630 
4405.3997545272 
4232.9434614749 
3971.7706900997 
3912.6728047617 
3792.1264708390 
3422.3939896828 
2753.2263578901 
2320.5509333220 
2151.2130866193 
2034.8252554807 
1859.5576043195 
1630.8432272806 
1528.2692580505 
1525.8500761053 
1529.8767464146 
1526.4792158261 
1506.0491059089 
1537.7631453477 
1516.5490761421 
1467.0310810520 
1460.0078036764 
1452.5625139793 
1478.5566975314 
1548.2729378940 
1573.1392569020 
1609.6395792197 
1596.6122786407 
1577.8224721534 
1568.7786975576 
1548.2901756304 
1567.2254100385 
1551.7724778368 
1566.7394035784 
1589.6035169032 
1649.8265242597 
1735.0741317023 
1939.1002595699 
1997.8550105211 
1963.5521772526 
1915.0775657334 
1851.8614809954 
1816.9325075392 
1750.7733993897 
1640.9368733387 
1649.5924296820 
1702.5528922010 
1701.3478858474 
1693.5653834618 
1662.3369683095 
1633.6946324284 
1606.3275919177 
1619.9362079318 
1641.8063548677 
1648.2223301026 
1646.6789682694 
1637.8368741665 
1659.6249272378 
1666.0875288483 
1688.0387044448 
1708.3772452055 
1723.3564535567 
1730.0233490116 
1720.6827275648 
1731.3876326397 
1751.3495461147 
1735.5092750515 
1740.2023330685 
1739.9775588228 
1727.4388654075 
1730.9083102559 
1712.4996537579 
1705.2612892921 
1705.1863080246 
1696.9961078537 
1684.5783111422 
1703.3947559255 
1709.2557846622 
1746.0837876967 
1799.5942016065 
1811.9006095573 
1807.3519897411 
1815.5031697714 
1865.8900010614 
1921.1781019776 
2003.3117864348 
2139.8241982284 
2207.2235152316 
2152.5495346233 
2356.4457678290 
8238.7746947848 
11465.6315775253 
11593.0141525157 
12051.6182512291 
11346.7292077482 
7900.9880180451 
10803.3247333260 
14945.6527469021 
15594.3176674392 
15665.3430975543 
15654.1782224094 
16463.7114245850 
6450.7994331917 
6448.5905159348 
16357.4059818674 
15541.5827436237 
15573.2907661045 
15525.7841577058 
14962.6995947487 
10815.8369471495 
7718.4361137515 
11220.6162375444 
11883.7494101380 
11530.5094274434 
11422.5950493745 
8450.7821162389 
2246.3574213733 
1921.6432562638 
1960.3493049416 
1977.8979505633 
1927.9349577165 
1774.6009129782 
1658.5489460116 
1619.6327792249 
1573.9080993470 
1529.5387646390 
1499.4381625077 
1503.8317880776 
1466.1264519859 
1423.1925914183 
1412.5750256141 
1399.4871857509 
1372.8590442517 
1357.6239079192 
1343.6080938665 
1330.2539050175 
1319.0431429492 
1305.0971505639 
1285.6180004314 
1277.7835045068 
1267.0395127497 
1251.9328347192 
1236.2003247789 
1214.3518774295 
1185.3277209950 
1162.4479605714 
1144.6320734861 
1145.2396390653 
1139.6699625626 
1121.1948237209 
1104.1806087254 
1109.7245251812 
1121.5140534580 
1118.7609104305 
1119.2934094238 
1110.8843749432 
1112.3119744737 
1115.7356143627 
1109.4749816720 
1103.5056773841 
1094.0756995800 
1088.2963182045 
1078.9444126938 
1065.5055333300 
1059.9173627091 
1071.4399666533 
1085.3285792152 
1083.8674099879 
1082.4866412840 
1079.8709935281 
1112.6693847886 
1135.9352783517 
1132.4392984547 
1143.6078493932 
1173.7052622498 
1220.2993583999 
1245.7576090734 
1267.1077129022 
1291.7769075260 
1394.0878423740 
1579.0516591731 
1744.8933558717 
1895.6901011178 
2054.5917917779 
2211.4466041698 
2346.7235024229 
2450.7580063073 
2529.2931910095 
2742.4278148136 
2893.2327188348 
2990.9946192044 
2959.0446679507 
3063.7063065354 
3131.5966425107 
3128.7815299267 
3169.4028299809 
3205.2861090826 
3145.7169327428 
3140.4031133753 
3147.7558367720 
3129.1711641292 
3064.8762086650 
2731.1341367843 
2461.7519236855 
2282.9252848283 
2186.4947990945 
2089.3171762467 
2166.3668765532 
2340.5682271659 
2348.1927724170 
2313.7547079347 
2243.0679861249 
2138.4461725119 
2104.2708391464 
2015.9344800404 
1865.8931305185 
1736.4143760436 
1650.1716834120 
1631.3926386789 
1636.7890388185 
1611.7942515135 
1581.3034406999 
1574.6610874456 
1504.1340188599 
1461.3379868802 
1568.5276040943 
1884.8539189736 
2492.4843459556 
3233.3075786685 
3884.6522817941 
4065.2090529301 
4133.4527568329 
4389.6784050252 
4257.6688041141 
4162.4253220553 
4326.1057112233 
4299.3400689969 
4246.0118170307 
4043.2378560688 
3829.6813893062 
3611.5044422198 
3698.8610216945 
3999.2496826460 
4264.4006820606 
4733.0336169911 
4993.0081347126 
4941.2407082555 
4695.0091247713 
4512.7919299705 
4554.1521936867 
5140.8703954382 
5452.0020860606 
5379.0638564586 
5303.0984382599 
5096.2976542872 
4988.7550082869 
4866.1856610002 
4819.8776486214 
4883.8028506210 
4750.8357907388 
4499.0258816722 
4276.7170862655 
3882.3077942321 
3143.5944502123 
2659.2725870560 
2442.3462420031 
2256.4851769247 
2106.1336404243 
2014.4652615876 
1827.7957306668 
1646.0170025154 
1605.1404820775 
1611.7894372576 
1592.1713747646 
1555.7197218737 
1559.3603942742 
1535.6658249640 
1514.2448897389 
1520.4368456756 
1559.1786014420 
1601.2412705978 
1656.6543067844 
1672.0651925224 
1674.4054324318 
1676.1488453819 
1657.4682734855 
1633.9804167040 
1589.4174287833 
1600.3563025522 
1599.4358916573 
1589.2467763534 
1587.0019910965 
1600.0554917213 
1590.8531982444 
1661.3619759904 
1737.3065583313 
1755.1691336541 
1747.6861726047 
1688.4366006884 
1648.1303189753 
1702.9880393136 
1729.9314181332 
1682.4541437525 
1612.1887259697 
1625.5821998282 
1640.2842821583 
1598.4717496421 
1607.0612836127 
1587.5034226577 
1551.2718315920 
1582.6595609346 
1590.5370459678 
1583.7934289904 
1581.5877987673 
1579.4331915311 
1579.0466922812 
1592.9545361101 
1603.8979231463 
1598.7556645194 
1599.4592644614 
1622.8514626646 
1621.1524521598 
1621.4413793635 
1624.3510425679 
1640.7349875007 
1649.1583841857 
1635.2444379444 
1633.7570030762 
1653.2525945523 
1653.5479106902 
1652.0295417159 
1650.6352970891 
1622.0287610756 
1625.0129123129 
1623.0252527349 
1616.6199362011 
1625.3961832535 
1639.7497208814 
1675.0923567937 
1707.5996466188 
1723.0672507659 
1748.3998572679 
1777.1715898903 
1782.4963493789 
1774.5740966048 
1999.4104807696 
8093.5155075819 
11415.9017693723 
11593.1321667191 
12016.5391087711 
11324.7559198920 
7782.7746530053 
10774.9587356543 
15085.6652000030 
15585.2098589007 
15655.2877611831 
15746.9421640486 
16521.4745467375 
6464.1776722736 
6455.5654755130 
16335.2562332436 
15606.0687710531 
15609.4582469607 
15550.4710155529 
15008.9929477708 
10782.3572822095 
7679.7879452530 
11234.1715375712 
11957.7984295067 
11539.7343406791 
11390.7012170763 
8389.6473281613 
2108.9721261129 
1683.1844295380 
1671.2977717446 
1629.4197013682 
1581.5820216681 
1552.7625836302 
1513.1468381118 
1481.8901452459 
1449.8981602003 
1417.0221600435 
1388.0084349964 
1381.0216153265 
1379.0291421787 
1361.7565462088 
1349.4385204694 
1333.0183532938 
1331.5034086044 
1325.5103418345 
1302.6410977864 
1297.1979434746 
1282.2052773352 
1265.2462514081 
1252.8645327367 
1263.7149441259 
1238.4656695118 
1222.7073923763 
1198.9223619837 
1180.1760634780 
1167.7485463379 
1164.7497264518 
1153.2387828637 
1156.0859666833 
1135.1144868991 
1126.9403534921 
1122.4819743168 
1129.7640353365 
1146.2468147047 
1147.5344085616 
1132.6794583704 
1137.2160759745 
1130.1977698422 
1128.8511798057 
1142.4411544680 
1153.8881903868 
1143.8725405489 
1117.3231137000 
1093.8864669490 
1089.2073289618 
1104.9980221130 
1107.9285930095 
1119.7570030846 
1134.2317396714 
1137.5673318769 
1138.7020293589 
1135.7628835448 
1186.0876926964 
1253.6407202538 
1291.9713053132 
1320.1154922689 
1325.3174065785 
1341.6165760332 
1369.1162209401 
1408.1047067077 
1508.1874088739 
1648.8250793955 
1851.6512027708 
2025.8668502356 
2203.0548670855 
2301.3146940454 
2403.7085058740 
2511.4365492382 
2677.2680068470 
2808.3274357442 
2905.4457315737 
2932.0159450886 
3061.2095662775 
3154.0265128985 
3095.7619274195 
3163.4564735892 
3167.8368513083 
3150.8602970543 
3129.6608506609 
3034.0795352487 
3064.5955503349 
3037.0941597853 
2979.8924296722 
2936.6770331857 
2931.8178798617 
2784.6878444024 
2553.7343412004 
2535.4532542789 
2584.5026181259 
2605.2600690525 
2683.1981555527 
2687.6010370759 
2714.8412141391 
2600.5756969301 
2486.0840734392 
2323.8629979059 
2175.7247179900 
2004.5503171648 
1863.8520166108 
1791.7359082820 
1751.2171377200 
1734.6613320139 
1813.2527115087 
1815.4099754048 
1719.0507070738 
1633.6246809144 
1579.7425227158 
1613.9844520866 
1772.7778294332 
2391.1587939031 
3440.6439579682 
3858.8072292744 
3478.7577544292 
4202.6777910959 
4261.0372975374 
4271.9129644302 
4265.1325070055 
4310.5579861466 
4291.5376282940 
4009.1992325313 
3717.8941181036 
3784.0483085392 
4148.4516476364 
4518.0251036900 
4639.2836050688 
4550.1957897859 
4385.1361899295 
4429.5734854273 
4608.4444483781 
5164.9178786547 
5382.0846633212 
5265.6137565060 
5160.8373526645 
5166.4185753758 
5257.1902247659 
5205.6180910886 
5068.3177942263 
5175.5590523490 
5165.7311496884 
5126.3657131717 
5007.9640109654 
4828.5076411531 
4697.7244979094 
4319.0143819940 
3468.6650486726 
2875.9320415698 
2604.1616262976 
2413.0126462486 
2273.6247585039 
2181.4341083691 
2115.8393825803 
1956.3509134351 
1728.4832456341 
1648.4050917592 
1648.2166489862 
1623.5417291493 
1566.9060771788 
1574.5898409010 
1563.3145404716 
1572.9760004780 
1609.7203179281 
1653.6894381270 
1716.6907574170 
1737.0125473527 
1715.2165705692 
1707.6359721523 
1717.2874261340 
1704.2316459557 
1676.8460027688 
1666.8111762875 
1631.3363427888 
1603.6586620217 
1563.0653673942 
1570.7103660245 
1595.5407086422 
1605.1391753036 
1598.9865396588 
1613.9277591801 
1671.3188527348 
1678.3838245328 
1677.6653183826 
1613.9671223482 
1606.8378635666 
1601.2347332499 
1569.1325638172 
1523.2136988346 
1455.7113534138 
1505.9777575893 
1540.0666474956 
1522.4255839858 
1534.2220435238 
1554.3042227572 
1549.5875082770 
1565.5798633057 
1561.0372982156 
1540.1559659089 
1535.6534743637 
1541.7481609549 
1542.4227280598 
1531.8946666178 
1533.2222302656 
1549.5023357100 
1539.2092224085 
1537.9605152909 
1544.0534459300 
1549.3573177257 
1551.9560916832 
1565.0404507008 
1576.4238215117 
1565.5673192513 
1563.7949811600 
1608.9670913810 
1592.6276055440 
1578.8022655145 
1575.0316100786 
1555.2654264971 
1567.1632336153 
1579.2531792548 
1569.5894542004 
1560.3229422419 
1575.1204270024 
1604.3867281231 
1627.5636285537 
1683.2215648450 
1718.3959582328 
1685.5088751933 
1897.9242200962 
8080.0953442071 
11430.2517787972 
11588.3889637377 
12025.3972088674 
11369.1338232829 
7764.7154205231 
10718.1504405432 
14993.9058115524 
15623.9448708414 
15710.3322782011 
15740.6867718117 
16482.5692197366 
6461.7906325953 
6417.8989108279 
16381.9400375401 
15553.2363585062 
15538.5148538849 
15550.6231976460 
14839.8861944624 
10694.0897037435 
7628.4338500567 
11211.9231744762 
11905.0129092122 
11524.6093712284 
11362.1599947311 
8195.6253250528 
1906.1945464019 
1577.6303514362 
1569.9333977184 
1541.8978724320 
1500.4668765040 
1469.7322919271 
1442.9035739157 
1423.8777815667 
1405.8646787620 
1381.2856635052 
1350.7796506537 
1355.7083119574 
1344.7580633863 
1343.5117051302 
1335.7455571410 
1327.8639439121 
1317.4564458389 
1304.4400832942 
1296.2285265258 
1272.8786067887 
1259.5339534095 
1260.4635306252 
1254.4982835416 
1239.0998943799 
1211.3775873793 
1210.6643122081 
1202.6204388632 
1200.3640049826 
1191.0691188513 
1184.7551969849 
1165.6763237731 
1157.8542241974 
1147.4041789944 
1152.1935425066 
1149.8939606388 
1173.5543669566 
1170.7742488889 
1160.8634827918 
1166.8247384429 
1170.7496349365 
1187.7697598802 
1206.4548153246 
1195.4200559686 
1195.9109141575 
1156.1924102179 
1121.4320144538 
1121.8756755784 
1138.8623504390 
1156.7915518959 
1166.6929832670 
1171.3259622743 
1163.8328818694 
1188.8781452519 
1228.3209823484 
1280.8447500895 
1312.8616456827 
1353.6190145526 
1391.4230229703 
1420.5121722708 
1445.1111732824 
1446.9127965817 
1480.5071767208 
1499.6925310371 
1523.9166150743 
1670.8194519791 
1905.7698266485 
2063.9887055939 
2273.9225398654 
2414.3118619390 
2470.7120213935 
2639.5220904873 
2795.5618822229 
2861.1203083326 
2893.1269559502 
2979.3545141963 
3012.4259221872 
3138.5012594504 
3218.9658361871 
3153.5982031367 
3056.3230798955 
3023.3102550624 
2991.3936685116 
2916.8090811414 
2899.1126727831 
2895.7895099014 
3035.1687874331 
3072.2529648558 
3061.2428223795 
3201.0663132402 
3476.7102265987 
3538.4906157624 
3439.4371502702 
3295.8531044754 
3025.2811641215 
2780.8667667688 
2635.6495933486 
2764.3194927632 
2683.5819076080 
2602.9488772523 
2459.4215405365 
2305.8566409313 
2204.7182765579 
2147.7037240627 
2143.5732585879 
2113.5616857731 
2044.2171939834 
1881.3670120833 
1820.2334249314 
1886.1212920177 
1889.5027411363 
1815.1000545579 
1758.3807707028 
1899.3329932546 
2215.5687031419 
2722.1970963322 
2430.5325558917 
2804.6381277191 
3640.8165512091 
3981.7002336234 
4141.9539583482 
4196.7727932330 
4004.2832956154 
3741.9678486134 
3797.0251320157 
4162.3052954457 
4245.8177387503 
3996.1577014283 
3863.7287107088 
4119.6103193519 
4375.7085333066 
4865.6795915973 
4801.0433943230 
4842.7476584154 
5157.0547627119 
5028.1442543461 
4620.6661513698 
4714.6631207232 
5157.8335476850 
5242.3771310769 
4931.0654645954 
4989.3853766754 
5076.2064533893 
4979.8558772676 
4911.3953722783 
4672.2754524142 
4498.8599163020 
4287.0326013132 
3551.2273841977 
2953.8741465293 
2721.8342455097 
2558.2534000988 
2413.6076073256 
2386.2547938825 
2343.1238249832 
2204.9289869640 
1998.0923680646 
1768.1825841025 
1674.9537034340 
1652.2466596724 
1627.4536673602 
1587.2090843946 
1586.4252564585 
1629.3989773644 
1682.7353824872 
1731.5772023412 
1756.6401176409 
1735.6128663684 
1755.9322862106 
1778.4262787716 
1780.5972715142 
1755.8948707109 
1746.5103760423 
1720.7539538015 
1705.7020660318 
1690.2374546758 
1657.4934875263 
1627.7140945111 
1600.0121104295 
1564.0696912929 
1587.0945253658 
1586.0490283913 
1579.9475468818 
1540.1509484282 
1537.5927248878 
1577.8678033852 
1553.9791707165 
1552.2056224652 
1547.0185411425 
1538.0492876872 
1510.5108986198 
1488.8627144063 
1425.4189069287 
1407.9124999912 
1441.7114418702 
1419.0202759799 
1392.5486093532 
1398.3323169142 
1452.2189268953 
1482.5114134629 
1487.2501921349 
1496.8007387239 
1495.7187972036 
1505.4786923285 
1493.2923170393 
1479.7296174649 
1480.4257594306 
1482.1358534051 
1489.3233868012 
1495.3660581560 
1495.4790675948 
1464.9132066387 
1487.1932555661 
1496.5296496709 
1509.3667246822 
1523.1910929536 
1513.5934594001 
1508.6680596788 
1509.6768139869 
1513.8662706622 
1525.7352092745 
1535.4954491651 
1531.0598842299 
1533.6835286282 
1542.5623045757 
1543.6770834907 
1580.5595221416 
1592.4358425395 
1616.1559661327 
1593.3375851031 
1810.5286913033 
8034.9191994169 
11422.9384241446 
11580.7729050301 
12045.7583226496 
11331.9408353030 
7737.2182733802 
10764.4885051316 
15028.5817553965 
15617.6584759365 
15737.1757239749 
15766.9388858602 
16459.7052894585 
6468.6448823269 
6451.1245778779 
16410.5011140195 
15611.8299676291 
15576.4405821084 
15500.8150477536 
14957.9683150170 
10684.0410399904 
7577.8996335738 
11203.8568315293 
11948.5326811593 
11519.7019911404 
11376.7038704453 
8137.2873639310 
1813.5200818403 
1506.9112603273 
1522.1066708929 
1502.1750740102 
1468.8246028625 
1441.6796331144 
1403.4122540366 
1394.7516184448 
1372.9997799885 
1359.6107673535 
1346.2192563434 
1337.8868290930 
1326.0703669534 
1310.2509191966 
1312.4915304755 
1313.6966608829 
1302.3529689375 
1286.8508024147 
1269.5926819744 
1265.7251848629 
1260.2906992572 
1251.7721991086 
1244.5195558910 
1226.9100402771 
1211.8379036829 
1213.1978110366 
1211.4495316455 
1205.4401049018 
1197.7724913490 
1189.4278922004 
1172.6209638488 
1178.5751645847 
1177.6476169359 
1173.8668748633 
1171.3505068254 
1184.2770161817 
1199.3238728032 
1217.4890373207 
1222.9523103278 
1238.6073830368 
1238.8094263917 
1230.2242744578 
1198.8072200758 
1166.7839629187 
1136.3603795512 
1155.7256459564 
1201.1892891513 
1216.5444328248 
1215.0637359907 
1216.7533912923 
1240.4223832850 
1314.5971568334 
1347.5869874035 
1374.5626139307 
1418.1753112178 
1431.6406645154 
1441.8426636041 
1480.2222286796 
1532.1450146630 
1554.7566861358 
1533.6213856994 
1535.8542248202 
1522.0402096323 
1479.6898354526 
1597.0792979818 
1827.8088993202 
2058.1124382645 
2204.5623847430 
2322.2081232019 
2534.3726169584 
2673.9445273940 
2779.5381449150 
2849.3771367400 
2887.2522571943 
2942.2104866920 
3043.9994239970 
3032.8552203058 
2990.5203390930 
2949.7511471868 
2948.7107759239 
2862.7717570149 
2786.4299790391 
2713.1521148807 
2749.5540316688 
2894.4141053532 
2947.5977843159 
3074.9718707697 
3284.1947864220 
3615.5567443182 
3880.7241475615 
3999.8071492650 
4077.4949338985 
3907.0851248749 
3612.1040235651 
3545.2166728532 
3380.7871778811 
3058.5063370100 
2717.5427629236 
2546.3387719850 
2500.9240171093 
2510.9813178863 
2539.5434498320 
2575.5863170015 
2532.4122402211 
2452.8534781341 
2361.0862416879 
2184.8216696515 
2074.1918819657 
2051.8803838088 
1979.1686727025 
1986.9763352002 
2113.1524222168 
2223.5266109118 
2181.4552153571 
2382.1146482747 
2560.5453134244 
2448.2081100351 
2677.9396254882 
3076.1510912842 
3538.5848255981 
3684.1612078405 
3580.1595806430 
3742.3289751418 
3717.4549167229 
3670.9559711578 
3621.3397949553 
3630.6589802746 
4140.0149739131 
4850.6908662286 
5085.5021069527 
5040.6221394405 
5000.2626550697 
4776.9575051465 
4709.3646090030 
4795.5978049058 
4877.2967985908 
4934.7876270373 
4894.6432370943 
4992.0019894225 
4949.6256242958 
5058.9643914731 
5212.1007420979 
5053.1569796111 
4896.3541254412 
4486.4540286366 
4204.4641252741 
3830.6261879890 
3236.6834822350 
2975.4466810599 
2866.9166332237 
2771.2527451982 
2713.3061620923 
2644.7134563340 
2564.8928827711 
2408.7723934162 
2333.7447053656 
2123.1680164981 
1835.9907054113 
1668.5176321906 
1649.2155906938 
1634.8877306964 
1634.3675925632 
1667.9374089976 
1753.4912768615 
1819.4703150490 
1841.8274571904 
1845.8992264677 
1820.6215496458 
1842.5580685961 
1837.6109649943 
1838.3526166273 
1818.4011327915 
1781.7851691288 
1773.7111925880 
1752.5530177536 
1739.6427408430 
1711.1494128487 
1690.9841513434 
1658.1936079482 
1611.2567245870 
1559.6861286580 
1538.0188063484 
1528.8739372164 
1540.1771929236 
1497.5526978613 
1472.4105598871 
1432.5294509694 
1433.7964969794 
1451.3418931221 
1475.1635341869 
1487.4691210130 
1479.0008162472 
1442.0029140525 
1420.5400191420 
1402.8172015904 
1394.4547363937 
1402.2036664395 
1381.2618020701 
1370.2395324341 
1375.3090568597 
1397.3861759634 
1399.6700450361 
1403.8360425739 
1402.5031873973 
1401.6793045432 
1407.7383212992 
1397.1702476469 
1397.2923673688 
1402.6615946042 
1425.9452887254 
1423.0366746662 
1448.6749105765 
1444.4845249565 
1437.4043239976 
1445.4041184864 
1440.1651770598 
1429.7880709772 
1441.7519997772 
1444.0876776418 
1442.9125547746 
1470.1929992779 
1478.4291286606 
1490.7219803779 
1499.4086882088 
1533.1945816681 
1550.8435510718 
1566.5929814118 
1577.2226023042 
1567.3952322987 
1767.6126946117 
7997.4361333235 
11419.0943655392 
11546.2110473106 
12019.1888871654 
11335.7217617945 
7704.1896989745 
10694.7610335889 
14949.7366988841 
15594.3764325246 
15632.1169743016 
15637.8486177121 
16482.0646869899 
6471.8633510016 
6437.6569101856 
16388.7476175621 
15650.0072469808 
15642.2118356216 
15522.0299850517 
15023.8538891308 
10687.8852515858 
7609.9994215765 
11248.4151148816 
11934.8430009950 
11523.9808544793 
11376.4263458848 
8165.6141449393 
1798.8596936088 
1487.3785919191 
1498.6700934271 
1485.6940388216 
1461.0791657115 
1433.8750528205 
1409.0979862967 
1392.2779618795 
1367.3510661980 
1344.9271139187 
1331.8240465277 
1320.4122889507 
1312.0561744325 
1305.9579153533 
1298.0282733568 
1296.4631844993 
1290.4274080964 
1288.9973969541 
1283.9089260948 
1271.4375070716 
1263.0285453101 
1250.0321281012 
1226.7994768014 
1229.0989889234 
1224.3345812892 
1229.1160331965 
1217.3212067133 
1206.7373137355 
1199.3632739117 
1198.0216199728 
1180.2998552006 
1190.7005385531 
1189.3552663082 
1198.5500504394 
1211.1068373562 
1240.8037664056 
1244.5377317472 
1250.1836317153 
1275.3758258683 
1273.7142315865 
1263.5421066250 
1226.9545230823 
1186.3468288966 
1170.3692252046 
1167.8082303968 
1213.4278921285 
1241.4942864219 
1237.6881120500 
1242.3577412332 
1350.2922879816 
1421.5028681561 
1422.9210202633 
1463.9206487525 
1488.3765185035 
1530.1439062267 
1559.4250684680 
1557.9455511999 
1574.5466309616 
1557.4969072182 
1583.9241353889 
1583.2345903774 
1563.4155047451 
1531.9717693801 
1516.6583601367 
1562.2670596359 
1688.8593819041 
1954.8134670542 
2161.6456586624 
2286.9877699119 
2501.5671441999 
2651.8830504618 
2715.5447265170 
2813.9526323218 
2853.8468706814 
2949.3861804875 
2942.7082503370 
2821.2038576520 
2829.1724137059 
2785.1612032396 
2727.5554359427 
2658.9539151506 
2667.6491530046 
2689.4833467374 
2777.3861311474 
2920.4960492828 
3034.2213562161 
3147.3206673556 
3523.8002996154 
3773.2610397968 
3802.1244558793 
3984.2975981094 
4121.1238924617 
4168.0533901615 
4017.2106523030 
3734.9781157658 
3658.0958207894 
3528.8782402092 
3281.2472306627 
2984.1856400112 
2619.4193301545 
2320.1881951140 
2440.5586152869 
2527.6622486422 
2587.8962931185 
2497.7433716997 
2400.6900232523 
2263.5479593152 
2272.5821066140 
2355.1842037504 
2272.1637312006 
2145.0701976919 
2109.9499294138 
2295.7312063124 
2534.0714759043 
2516.2513372744 
2817.2251489619 
2828.1740186964 
2753.5538234013 
3015.7164974417 
3240.7670373456 
3144.8731008282 
3194.2566810388 
3219.3656223872 
3380.4433312071 
3508.7279156453 
3736.4152791367 
4094.4507781544 
4154.4230503348 
4524.7953535277 
4986.5673754926 
5242.6858390803 
5128.0203708717 
4892.5309988741 
4803.8131282815 
4801.0537660599 
4882.2139045993 
4979.2880657842 
5031.0568163957 
4876.6966458972 
4835.9546269092 
4947.5027191284 
4909.1129415671 
4946.8895907221 
4914.5284901522 
4517.9769901562 
4200.8573736926 
3665.9689798390 
3122.8296851795 
2976.5159811542 
2919.6753642129 
2835.0084699522 
2799.2554046306 
2734.2162730896 
2683.0198265080 
2588.4995143002 
2413.1286365421 
2290.3159559924 
2020.6195549086 
1744.7563146333 
1646.2802399516 
1663.7596060694 
1704.5345581166 
1714.7308633651 
1747.2382355949 
1824.9413599421 
1883.0913935026 
1869.7714006601 
1859.1788845218 
1860.2354038871 
1853.5428343953 
1873.6280683226 
1856.2590427580 
1839.7714772069 
1805.1578858101 
1784.1988852112 
1759.9841669163 
1738.3061032556 
1708.5238712326 
1697.0811321641 
1667.5514458858 
1606.0256187843 
1562.1141262013 
1520.4706512502 
1491.1129030589 
1491.3145103638 
1472.1007926937 
1453.5175287753 
1405.9247744182 
1388.6005100490 
1431.3333421872 
1464.3005538042 
1469.1799122854 
1455.8141161101 
1433.4767840462 
1417.6111780713 
1394.0416541913 
1383.7613270190 
1400.4569012007 
1375.6179073844 
1356.5553731354 
1378.1575091312 
1377.2933323954 
1386.1713369447 
1383.9395684585 
1390.4786235360 
1383.0087791473 
1378.3919866640 
1370.8296766420 
1369.1085358890 
1372.6461025167 
1365.3591060217 
1375.5583385627 
1376.4267415698 
1395.3591134782 
1415.3551342674 
1413.3790447144 
1412.2237864463 
1414.6584346831 
1428.1145398084 
1434.9126237653 
1446.0116039604 
1457.5680073034 
1463.8950475611 
1477.0262393856 
1499.1495012114 
1523.4983803752 
1538.8469190527 
1579.8554919326 
1562.9335655364 
1759.2095070239 
7991.5382315751 
11434.2610996271 
11616.5017467295 
12028.4269800922 
11310.2587624485 
7728.3247562844 
10684.4535649074 
15032.5008673075 
15592.7032775979 
15674.3631117530 
15630.1065086827 
16532.9005774168 
6463.3995131786 
6429.1051882788 
16389.5609331108 
15619.7543459752 
15556.0507774684 
15507.6587956726 
15000.4671854727 
10681.2702016975 
7559.8549141115 
11229.0681353985 
11913.4647026056 
11523.2207621545 
11329.0827481442 
8251.0149398197 
1812.3206269790 
1479.1821388705 
1488.4876155466 
1461.4252907758 
1437.8467869881 
1410.0101876796 
1392.0584624121 
1382.7401170215 
1355.0357102898 
1348.9715001184 
1316.5548474244 
1309.0480435111 
1313.1411542513 
1303.3122107388 
1298.7563373484 
1291.6947657695 
1292.2044232711 
1287.6772743870 
1280.3655033513 
1283.5913718801 
1266.4806744078 
1244.3846871668 
1233.8011853545 
1235.8689658095 
1221.4054786097 
1219.9795403141 
1226.0548835510 
1223.0089035109 
1212.8063195323 
1199.1723734111 
1191.1877599655 
1206.1695142815 
1234.1511727550 
1249.7383549504 
1262.4035165463 
1283.2762307753 
1286.2584354857 
1289.1675547712 
1271.8880142266 
1258.7053949885 
1246.7569153309 
1235.3763624633 
1226.7703342449 
1204.2774366984 
1225.8367290689 
1232.4535706071 
1231.7827652657 
1321.9325573540 
1431.0616916135 
1481.9917256558 
1500.3132682933 
1512.1294695103 
1591.4324095354 
1653.3445667004 
1664.2069002918 
1661.8853746223 
1677.3237793003 
1662.5746467483 
1626.5464395393 
1615.2033861491 
1624.8041377451 
1604.9518812392 
1538.0525183852 
1527.1007863127 
1542.7157909350 
1618.3949545815 
1825.6178467138 
2076.1414157876 
2312.5214938016 
2506.5526937673 
2611.5430665827 
2690.2702125687 
2791.1804508467 
2859.3319650893 
2861.6123701368 
2768.6694563556 
2692.0571355874 
2622.6310379252 
2670.3350259862 
2696.6276981426 
2735.0221698117 
2807.2110248688 
2817.1169920663 
2799.9939008315 
2951.4011705733 
3284.4019503816 
3625.8802999626 
3732.4321146136 
3846.0057777138 
3865.3521548110 
3932.7738788914 
4104.4816276262 
4199.7307371087 
4089.8621800963 
4084.8216115941 
4193.4331927360 
3915.5447182942 
3483.2801189574 
3325.4882612320 
3134.5482358795 
2928.7827473330 
2885.7630021780 
2640.8507528967 
2330.7634685733 
2315.2991455440 
2219.3854327758 
2319.8443506072 
2569.0234952853 
2574.5052913145 
2584.6511949920 
2476.0282700204 
2500.6632272742 
2643.0828270952 
2740.7475203183 
2836.1465149221 
3103.7339533541 
3156.5335723760 
2950.5065886459 
2593.8671338212 
2542.4260476547 
2577.2001041618 
2790.5305300737 
3023.4603804272 
3338.2116041201 
3601.6101121972 
3667.8961277720 
3893.0541365870 
4183.9637306699 
4669.7742029467 
4887.7329166332 
5070.9924321676 
5216.3445666752 
5188.6892463630 
5215.3958749615 
4956.1769265706 
4924.3577009692 
5220.0745798313 
5043.7969460329 
4973.5417176872 
4900.7143061882 
4827.6801729361 
4842.5510805358 
4769.4468448556 
4517.5577435966 
4117.0405576747 
3905.1060800338 
3530.8065858849 
3213.3638620010 
3018.1804929786 
2913.2578416779 
2857.4362053021 
2808.0705969492 
2770.7767589485 
2740.2573344998 
2675.2117289241 
2537.1559296277 
2402.4352423582 
2187.2393239045 
1945.8235233488 
1756.9970601455 
1684.8019789616 
1699.6753571635 
1739.6005231078 
1739.0335767038 
1795.0060293366 
1857.3288368238 
1843.4737878336 
1873.6699112546 
1898.8418104695 
1879.3419045396 
1898.9480522447 
1884.7249822000 
1871.8197166043 
1844.3037460168 
1843.0963976713 
1830.0605632159 
1774.1373563594 
1764.6958458283 
1733.7079370978 
1715.7743856906 
1655.5636651150 
1641.2445285950 
1578.1043593637 
1487.7053865091 
1467.9061161784 
1452.7419481195 
1453.5341145196 
1423.0561592530 
1386.0926447123 
1345.5754911516 
1365.8287041111 
1407.5659085363 
1432.0109392884 
1438.9057351041 
1432.2602479743 
1398.8600774713 
1373.1966114957 
1363.4409181173 
1372.5877395257 
1368.7028282154 
1367.9796756746 
1357.3743244672 
1360.2252434744 
1372.7177260980 
1381.8933262487 
1362.5435979511 
1364.1846760907 
1355.3690200933 
1356.2977945717 
1363.8363443086 
1354.9897453459 
1360.6736429738 
1367.7629018489 
1363.7861536873 
1377.1541436454 
1376.5955975593 
1385.2795241897 
1377.9750608985 
1378.7135639823 
1392.1179491211 
1427.3856120488 
1427.5008302616 
1438.8469703221 
1450.6636648748 
1483.3453851675 
1508.8840148595 
1532.5710288840 
1568.6446482880 
1548.7550460842 
1748.3434485284 
8040.6175826466 
11397.1926034963 
11584.7208390768 
11982.3755947315 
11330.3321515244 
7716.6963245839 
10680.0758583651 
15011.8586922552 
15618.8005008786 
15713.0838231093 
15760.1000748094 
16489.9883823500 
6547.1163964261 
6436.4368293910 
16377.2072761515 
15655.0257834134 
15580.9101040703 
15521.2822179710 
15038.7428383841 
10729.8205644310 
7565.3917795651 
11220.5897511319 
11932.5751671217 
11449.6618245306 
11371.4616759828 
8319.2103296917 
1790.4001768050 
1483.6576645978 
1479.8884052695 
1466.1147034678 
1441.6927842380 
1402.5850493233 
1384.1337460297 
1359.4442838985 
1343.0626608292 
1328.9258476968 
1320.7747051418 
1313.2526756783 
1304.6851495307 
1301.8719085619 
1302.8865555980 
1300.0602709004 
1291.3517460273 
1286.9686320741 
1287.8616394135 
1285.3289636203 
1268.5243383948 
1254.4174610410 
1243.3352873368 
1241.4010854768 
1225.9092641081 
1234.4771967178 
1237.7151189273 
1230.2074724773 
1226.2345611712 
1235.3051561405 
1241.3558258420 
1251.2029303175 
1259.3363886885 
1279.4981623788 
1298.9513247145 
1294.1484693049 
1292.5441963246 
1292.2694783613 
1262.1141253030 
1259.4233177234 
1281.2677784637 
1268.4302718609 
1242.5893381421 
1225.0777568703 
1224.6424884206 
1279.3352712447 
1388.1222599078 
1472.5142316565 
1513.8128613309 
1557.9156939416 
1588.7157879500 
1649.1244554897 
1721.6435792964 
1753.8394294658 
1746.8956764450 
1724.5017872443 
1720.8386157355 
1735.8316483845 
1723.9063547502 
1703.2692325619 
1650.8319883083 
1635.6839121262 
1566.7600268244 
1555.8774270846 
1547.6264070977 
1571.3765694906 
1706.1528851456 
1886.4730584588 
2166.7146679321 
2445.5717833964 
2586.1415710059 
2648.3388603280 
2629.7278447821 
2622.1972195472 
2597.2950618630 
2569.2843599195 
2565.1630490910 
2606.7588324744 
2689.7040352772 
2826.5711221703 
2914.0050024266 
2914.8576592716 
2850.6887660337 
2893.5752712288 
3151.3442620362 
3511.1561919493 
3728.0470030885 
3885.5719172941 
3971.6111028072 
3912.1518580616 
3953.9291002214 
4096.5902293229 
4174.8645071324 
4082.0179008926 
4173.2895766986 
4199.3754815169 
3969.4949046994 
3770.0181441787 
3636.8302171528 
3484.6310258971 
3301.1822553289 
2985.9414543030 
2731.7863009176 
2624.5280423723 
2488.9125590278 
2408.7744978982 
2465.2574979548 
2414.1557928960 
2527.4491502354 
2595.7423596384 
2720.8428177280 
2742.5205251037 
3022.6816091326 
3285.1630131025 
3297.2869639149 
3511.0205046004 
3389.7631965882 
2792.8655648821 
2225.7424388403 
2030.3426702643 
2422.6508527349 
3069.8854197540 
3326.5154965610 
3329.9371615209 
3423.6493025094 
3571.5103606135 
3618.0195735316 
3941.7701658940 
4518.7398221564 
5001.1228170915 
5251.3434899169 
5190.8003348638 
5221.7388971722 
5407.2034658861 
5469.0270943969 
5275.0286235518 
5308.5158074808 
5429.6936690934 
5166.2730966934 
4790.3927682713 
4815.5100639197 
4636.6501826770 
4482.2750155407 
4291.5376253665 
4013.3802928367 
3694.6313553121 
3333.4875462484 
3221.8717500610 
3185.0813418390 
3151.4376335578 
3010.2162040025 
2891.2910963590 
2848.9274314342 
2794.6324960126 
2720.0915480765 
2648.1173114074 
2540.8829772293 
2418.5336921810 
2265.1622748437 
2046.0196493693 
1926.9335965333 
1766.5040411665 
1762.1455799861 
1759.5974219582 
1773.2815293634 
1843.4920206091 
1865.2313734494 
1846.1019651959 
1887.6756534899 
1899.8684423639 
1922.0277934557 
1957.2875732183 
1902.2638482878 
1894.0401049002 
1868.9732352223 
1850.2100238320 
1845.4618159995 
1805.0480654745 
1785.9733104451 
1755.7481307148 
1723.6139879169 
1672.9347070279 
1642.3402093667 
1593.7812009595 
1499.8805335996 
1419.8749735409 
1423.4989658316 
1394.8347524213 
1375.2555586598 
1355.2902737028 
1350.1927885321 
1335.7595996275 
1326.6785431239 
1376.6966764461 
1411.0952288788 
1402.6515639559 
1396.1272768320 
1384.3952428518 
1355.3582517903 
1348.2507091440 
1374.8139835852 
1363.4290717279 
1353.9152980409 
1360.1876346582 
1352.6457852510 
1343.5528078400 
1349.4387395769 
1359.7102368907 
1376.3631379781 
1370.7290610382 
1353.7207406949 
1341.9564043799 
1365.4573655393 
1355.0974967242 
1361.8731541651 
1370.2054640111 
1363.2486795406 
1369.7527649790 
1366.2523781355 
1376.0373449727 
1383.6455993799 
1387.6408407056 
1407.0449550604 
1431.5123771307 
1449.3222095509 
1476.3664790997 
1505.0114299126 
1530.0912145987 
1508.2881489447 
1715.8386291065 
8004.4037366028 
11445.4172578429 
11595.9902266207 
12085.4381643364 
11370.6489867922 
7708.2324022466 
10704.8946240260 
15036.8393751192 
15632.2049203614 
15708.2827809531 
15739.6785562095 
16535.9871753952 
6528.3895146047 
6432.3586766170 
16336.9013844036 
15637.6508272299 
15595.1622131792 
15564.7127230861 
15048.0496317267 
10678.7011221117 
7596.6977940241 
11206.6111477706 
11876.2779632228 
11424.1089678716 
11370.9767929923 
8296.8705128492 
1795.2009295782 
1461.1771720136 
1470.3133897909 
1457.0412363207 
1428.4467361152 
1401.2930257933 
1372.8762381758 
1366.3492982881 
1339.8189729356 
1328.4517914636 
1319.6221967735 
1322.5550144358 
1310.3297495315 
1307.5706317632 
1309.6917627283 
1309.8346170376 
1303.4239420950 
1295.3485041150 
1287.3103884993 
1297.7037671165 
1279.9886602076 
1256.5916245260 
1236.7644917030 
1243.9939950602 
1241.3183844534 
1245.1132444915 
1241.7919593865 
1249.0170969421 
1247.3498821701 
1254.4707821686 
1257.8571642957 
1279.9857252910 
1274.2755460067 
1277.7537071640 
1288.5897576101 
1292.0015175837 
1278.7907701520 
1268.6208748936 
1301.0463057578 
1316.9404909879 
1326.5056792512 
1298.1621363320 
1259.6508942835 
1232.7253439179 
1269.4963091305 
1362.6429240025 
1439.1664575378 
1510.8608884105 
1536.2022116085 
1606.2880857693 
1632.9334363161 
1663.5454150710 
1722.3131288533 
1740.0122747425 
1757.6173057062 
1767.8326163992 
1730.7291058433 
1722.9794138019 
1718.8524521314 
1701.5471147165 
1703.6827514440 
1683.2934276838 
1600.2332347075 
1553.4338658862 
1560.8908522143 
1544.5461899139 
1593.6843344041 
1749.8415296750 
2014.7830862463 
2197.3080677530 
2376.9167325296 
2495.6574678719 
2517.8086157049 
2477.3278876679 
2420.8181016154 
2445.4575492029 
2550.8162065594 
2638.9597324850 
2768.6816160102 
2906.9219112111 
2953.8222532469 
2898.2160458857 
2918.5763851063 
3059.5138222696 
3372.6083398452 
3665.1858975154 
3707.1056093900 
3806.0662596062 
3874.7571056398 
3867.4164888964 
4021.8695740030 
4048.7253287587 
3930.3189385229 
4048.2577875467 
3936.6036294730 
3816.5373321125 
3762.0437217229 
3733.0534764937 
3573.0993359297 
3448.0236493262 
3351.5218307672 
3173.3390855198 
2925.8848452204 
2606.6160132905 
2367.1945016323 
2428.3142444972 
2705.0482779783 
2842.7300705472 
2950.7109052079 
3007.5855430299 
2748.7965661053 
2844.8496038876 
2860.7381187958 
2945.9115536615 
2831.4626529638 
2798.1795267243 
2731.0187339252 
2544.2479062753 
2230.3915108325 
2308.8366469763 
2438.1148762674 
2564.6188019092 
2966.3290242645 
3246.6831941053 
3292.5217912095 
3381.3315196630 
3633.9377055738 
4274.7385786775 
4737.6225892405 
4791.2397133145 
4840.2132651729 
5120.8025434478 
5254.7662890369 
5343.0017470257 
5305.4685985874 
5373.0675100176 
5401.2788490414 
5264.2077437324 
5220.9077964572 
4863.1299511431 
4429.7486226868 
4196.9445397367 
4196.3142108149 
3926.5067172651 
3770.6594969863 
3527.4223258912 
3389.2352031338 
3271.6074867055 
3221.6012545507 
3066.3956601444 
2955.9733753726 
2919.9490912343 
2848.9780274842 
2818.0863632555 
2765.2393085007 
2654.8266762049 
2624.9701844267 
2574.8071081107 
2508.3141206081 
2349.5070483164 
2233.0103064259 
1977.9667494099 
1768.9987937059 
1717.6187402427 
1728.0126259527 
1798.5992533667 
1831.2796644304 
1829.7073724104 
1858.1984581793 
1846.2137683903 
1894.8830184354 
1926.2725221831 
1887.0388418452 
1887.2772329651 
1888.3622667151 
1862.0800296688 
1846.7101671249 
1832.9363094047 
1804.7805059278 
1767.1555191865 
1738.6033546741 
1693.0817039921 
1646.4558666947 
1578.7366576750 
1548.7467031919 
1505.1793622583 
1392.6881894849 
1344.5339569141 
1333.4413501298 
1320.6251278917 
1324.9690169427 
1325.9708785652 
1333.6801478260 
1312.9430991765 
1306.5025438504 
1341.7535068366 
1366.3530470263 
1364.2269108275 
1349.3772840165 
1334.4481941498 
1363.4845350866 
1355.9071225240 
1342.3082078451 
1344.5708448585 
1335.4336950142 
1334.7280493654 
1335.0087396961 
1328.7896114097 
1333.3824070545 
1345.5842415395 
1350.9798143171 
1354.4268785472 
1362.0557604716 
1353.8833156526 
1356.0957938038 
1360.2389296346 
1348.1964943877 
1365.2004192715 
1366.1106612871 
1366.9803240829 
1375.1476692321 
1387.4463147840 
1401.8583218425 
1422.7248088037 
1434.4702095514 
1466.9643900676 
1484.2938358031 
1512.9672907928 
1499.0184360311 
1698.1859740654 
8022.7899404198 
11441.5398883720 
11608.7924589694 
12032.3089953394 
11329.1831318895 
7726.2510697662 
10699.9707643830 
15024.7996767974 
15657.4674112685 
15677.2018006192 
15771.7706263789 
16503.1204416001 
6503.6302588067 
6426.8661767946 
16405.9547458000 
15625.1757741834 
15576.3975817584 
15594.4499843188 
15185.9108265747 
10632.8137252409 
7552.5710739917 
11230.7687086677 
11886.2164914979 
11537.8861967473 
12066.1832348208 
8673.8487679688 
1770.7238462780 
1476.5991759359 
1493.1903748089 
1464.2322308198 
1442.1206858981 
1408.9663249619 
1379.0297519829 
1369.8251812480 
1346.6148738161 
1351.0717704133 
1340.5447384645 
1338.1048904508 
1335.2961378936 
1333.3377096964 
1324.0147703226 
1319.8187121759 
1332.9537564423 
1325.9140830620 
1316.8924020755 
1311.9337019172 
1292.7465714302 
1271.3433758343 
1252.7750086835 
1258.1625275133 
1272.6028165765 
1279.2891278660 
1287.3681789223 
1295.0044068598 
1295.8862782963 
1311.4158715559 
1297.5955544657 
1297.5179138865 
1300.9245163114 
1284.1171340053 
1267.7319646827 
1296.1120191917 
1335.3446135763 
1346.5084234474 
1350.5907479515 
1336.0363845490 
1306.1218056483 
1299.9597640725 
1328.0156583062 
1405.8363327100 
1488.1799601205 
1530.7915247117 
1572.5712982226 
1632.6314372163 
1710.5715853400 
1758.8024834012 
1769.1412760056 
1759.5746884662 
1755.0986491009 
1755.5563437803 
1748.0285583250 
1762.5601044825 
1740.8720245343 
1710.2699896640 
1717.0238560614 
1738.3860379391 
1732.9390728442 
1696.0652106884 
1647.9956230391 
1641.6688227020 
1646.8134170564 
1662.4188011990 
1767.1880883672 
2033.0212791296 
2166.4723823163 
2132.9881535462 
2243.9676931579 
2324.9493067515 
2390.6848553345 
2510.4490423670 
2572.6260089499 
2693.9226939230 
2846.0749224614 
2904.0301587558 
2909.4865229195 
2941.8918442629 
3052.8380761150 
3447.1052682997 
3799.9973113551 
3803.3895822340 
3842.6278184266 
4057.5163126982 
4207.2895213624 
4200.5194751233 
4077.5595758992 
4281.4233387897 
4421.9899297627 
4266.9104577820 
4123.7295119643 
3993.9411784883 
3774.9337308003 
3832.7892533542 
3713.1189333957 
3583.8312048612 
3490.7067316015 
3408.3787559679 
3383.3848768703 
3276.6094830199 
3087.7712808979 
2997.8219900052 
2909.6467701145 
2922.2849794576 
3162.1081433740 
3229.3216407208 
3316.0157566826 
3022.4686240781 
2689.9966850877 
2828.5778839801 
2885.3848075978 
2660.3300591755 
2306.6237492179 
2866.5513786847 
2605.9206254695 
2377.3358322753 
2153.7655346235 
2199.4095127366 
2272.6716760780 
2403.4183722880 
2543.9185780907 
2898.0518800841 
3278.3322014106 
3451.4938481392 
3649.5935018220 
4165.5460315838 
4743.4366685043 
5004.3361994605 
5169.7057831773 
5017.0352292466 
5008.1178890399 
5096.0275315346 
5156.8353479918 
5215.9074865737 
5223.9690551073 
5067.0519379569 
5035.2008401935 
4711.2414129506 
4453.1745362630 
4333.1155718168 
4106.0297148767 
3970.3788225513 
3672.4445752583 
3447.9009640251 
3350.1631845605 
3276.2414794208 
3250.2164955032 
3100.8745153749 
2944.6685771874 
2895.9195575200 
2796.2765113271 
2726.8233924048 
2776.3182832205 
2841.3263531576 
2876.1955541026 
2807.1575308023 
2668.0093307959 
2531.2935563366 
2397.1408460826 
2161.8523623073 
1834.1392522128 
1695.7225746121 
1678.9473592551 
1696.9332740261 
1772.7289526165 
1829.1586929924 
1840.6829241517 
1819.9866038662 
1835.5046990492 
1893.6454484896 
1879.5212109781 
1906.5100657464 
1900.5538192511 
1857.2887742871 
1832.1170429213 
1811.6005349093 
1783.7624427146 
1746.2246237679 
1740.8276698906 
1696.2943122283 
1632.7618547378 
1594.3397123674 
1548.2343627730 
1511.2245673491 
1438.1670434011 
1324.9541006378 
1294.5136252181 
1315.2207905122 
1312.3128414441 
1314.8778432011 
1307.0738739844 
1314.8665597206 
1303.3445059196 
1289.3435918213 
1326.3002583605 
1343.7058536200 
1344.6743147955 
1330.6884155459 
1346.8896593873 
1342.9486646047 
1335.0197323103 
1333.0924922913 
1327.3503295795 
1326.7311851920 
1327.1152722240 
1324.5433373625 
1320.5168941502 
1348.6289220353 
1341.5349913538 
1354.0853730760 
1355.6890655969 
1353.3339945436 
1350.7902133386 
1349.9434922295 
1351.0276639451 
1351.5725408870 
1364.8175884633 
1355.6966677189 
1367.1561641618 
1381.6559522985 
1406.3509680237 
1403.6924509043 
1438.1115014788 
1469.0672639997 
1489.8934353124 
1511.6797099184 
1482.5310563532 
1692.3022166613 
7993.5467655936 
11436.7033000563 
11602.1685038945 
11981.9774539961 
11342.1662267082 
7694.8909218740 
10673.8262232202 
15045.6270021459 
15722.1502723466 
15739.2472773571 
15765.8682791757 
16547.0023745180 
6542.6656633769 
6384.3817310684 
16406.0969694042 
15688.2844515753 
15591.8083956328 
15662.8973341446 
15090.9957044386 
10664.7357572736 
7545.2363316988 
11219.3415979628 
11978.3316349905 
11583.4685567397 
12100.7827977698 
8667.0616185647 
1787.6416431068 
1475.1652993233 
1485.3037186168 
1474.6173831879 
1438.9637465561 
1416.7660899360 
1392.8955144581 
1380.2570314343 
1368.7918038353 
1351.4024920112 
1349.5735627915 
1347.2040166148 
1344.8948153566 
1329.5983017536 
1337.7950287987 
1340.6807656311 
1331.3720417476 
1326.5623878576 
1323.3366962284 
1326.3063970846 
1312.8469653203 
1298.2017704339 
1293.9561481866 
1282.4204481270 
1285.5087895772 
1298.0693293540 
1312.6883763450 
1319.7439269758 
1326.9296471528 
1321.5835273798 
1311.3115685587 
1321.7210536139 
1316.4246849598 
1296.0669591892 
1309.9057749019 
1351.6102865948 
1368.4052980519 
1374.0764684298 
1362.9655593549 
1365.5830901152 
1364.8186731579 
1359.8600177686 
1384.8824043946 
1469.6132787344 
1542.3386387074 
1587.9777316171 
1614.2811219986 
1646.8918508561 
1703.3272473835 
1721.3044308624 
1775.1784051223 
1801.5027309919 
1797.4551046068 
1787.6441466644 
1760.3974367773 
1727.2081773420 
1752.3094812569 
1743.0780341797 
1713.9770167610 
1702.9237741544 
1711.2744763941 
1706.8259247378 
1673.2691190036 
1685.4744983208 
1695.8035748347 
1678.1592818916 
1673.5120929865 
1794.4166658632 
1956.0165668070 
2083.2725013695 
2174.8317669875 
2211.3549494371 
2253.5454440491 
2434.2414471733 
2667.7490089375 
2744.6964926259 
2803.2097505314 
2882.0000715720 
2949.6810997574 
3006.9790639503 
3144.0271343811 
3758.6476894593 
4067.3128646717 
4235.0352637453 
4071.8383989356 
4060.0064787425 
4438.4143679099 
4458.9862993121 
4369.9762133382 
4485.0402080651 
4555.4583402158 
4365.1448727447 
4207.7326188610 
3926.6890441303 
3597.1661778025 
3653.9034031912 
3791.3484234684 
3749.8438934059 
3652.0363153155 
3709.9968133354 
3683.9176275615 
3527.8398868246 
3166.9523361449 
3575.5593017936 
4076.4133782120 
4008.3947073190 
3124.6157652994 
2809.3790614460 
2704.8608423483 
2621.3277830130 
2709.0203792950 
2862.8498856070 
2686.5393981520 
2270.0861071661 
2355.8348502353 
2974.0784457785 
2721.8519192811 
2356.5427528509 
2175.6558896823 
2010.1009831462 
1976.3810214595 
2064.9849957796 
2381.7619208335 
2600.6833475126 
2889.9460180528 
3203.5972744970 
3750.0962582499 
4216.9883840886 
4393.7829159339 
4631.1034377257 
4885.6418053685 
4939.6486427090 
4998.7137416512 
4895.2967755736 
4690.6511280994 
4614.4343228101 
4758.4134125632 
4670.0745127754 
4471.4084219341 
4411.9658733382 
4212.3543415034 
4228.2495779129 
4194.8390707794 
3829.8255360082 
3463.4940266155 
3317.3740975958 
3291.2567821845 
3162.2641358442 
3086.4896737971 
2985.4317138574 
2948.4893218603 
2838.3476316268 
2770.0154772633 
2733.2842742910 
2798.6413732564 
2849.9267674345 
2857.4361711835 
2879.7392451941 
2838.2583964578 
2634.0155851206 
2439.3371442893 
2270.7895407173 
2016.8561286445 
1744.4625060811 
1637.5998564917 
1643.1041353139 
1693.0579006133 
1754.2819677342 
1802.7671185664 
1788.2611670179 
1806.8899163959 
1858.7274498367 
1859.3865529304 
1841.7980790125 
1866.5243430786 
1841.1444527372 
1808.2215233957 
1802.2937157484 
1773.7780811754 
1718.9005277982 
1702.7609589109 
1646.9942703778 
1616.8449163204 
1587.6088249754 
1543.0829560278 
1494.8736090054 
1443.5656042523 
1348.3167500443 
1265.3204525927 
1293.7948128045 
1302.2464801582 
1303.4058867991 
1306.8656839049 
1311.0385581418 
1299.7322118927 
1281.0275776278 
1276.7756390028 
1308.0143620259 
1324.4486507589 
1320.5622441827 
1335.2474688528 
1339.5328900485 
1315.1777421397 
1321.0199488317 
1327.2731863568 
1321.6641109402 
1312.3116042108 
1312.2483499054 
1314.6358942217 
1326.8810935924 
1325.6224245065 
1334.5003745183 
1334.5513365346 
1341.0101073244 
1348.3534797944 
1338.7286153327 
1347.0654368631 
1344.9808960867 
1352.3831730001 
1348.6061111388 
1368.2944336503 
1387.9677428054 
1385.5400479190 
1399.1316372054 
1431.5142700682 
1457.3435571929 
1479.8083413265 
1509.8800865197 
1495.6167555546 
1692.7026084690 
7979.1872260772 
11413.6457434127 
11652.3404105268 
12013.8028739451 
11413.1958203971 
7702.0364085147 
10643.0389398055 
15022.0515963617 
15663.5665071861 
15632.9264421013 
15731.7752777161 
16479.0306918091 
6479.4302845691 
6469.5120451003 
16406.4250039759 
15685.1258691508 
15625.2689864217 
15689.5084990177 
15144.0816116672 
10628.5043035344 
7573.5323487039 
11214.9561846269 
11969.7191988752 
11640.9367855930 
12141.0916870914 
8671.5938931171 
1785.7735092810 
1479.4089230504 
1494.6890955181 
1462.2168227259 
1450.8181308602 
1421.1284224680 
1394.2749856675 
1379.7391953272 
1375.3372880555 
1358.8871576278 
1353.4331269950 
1349.9786700457 
1345.5611160515 
1347.6116222654 
1346.2758016927 
1340.0040904899 
1342.9697270959 
1327.3758472525 
1340.3079409616 
1338.3368244705 
1327.5082925853 
1318.7097984355 
1314.0833434537 
1323.0230648556 
1313.8252168402 
1312.3980184039 
1303.1639912831 
1317.9853475176 
1317.6665249297 
1326.8758118609 
1320.3636058663 
1339.4934655018 
1325.7616045546 
1305.6208104165 
1343.5595656492 
1367.9621526910 
1378.0776355200 
1383.2434481650 
1388.3168370234 
1391.3208521082 
1410.4815095025 
1428.5111798357 
1427.7974440534 
1451.1434060995 
1541.1471245361 
1627.1659542699 
1644.0498270834 
1654.3933016959 
1693.4106942048 
1703.3972710252 
1728.9482041597 
1775.2173125667 
1813.7945346146 
1800.3137339250 
1777.4766500032 
1745.1888603030 
1727.3153734035 
1719.9358316585 
1718.7282723748 
1715.0656805714 
1706.5977110625 
1703.9558910481 
1655.9975887592 
1641.0751295025 
1654.3029728664 
1641.2670346360 
1626.8634571492 
1724.5070127966 
1888.4137719350 
1980.1026073651 
2078.6398005521 
2223.0243749299 
2396.7647749772 
2481.9367367361 
2572.7609874156 
2661.7271408918 
2759.0799185727 
2882.5915084314 
2957.9908059353 
3117.9050812016 
3547.9371882467 
3977.2008034715 
4173.4795233623 
4318.6934435360 
4458.8400990416 
4306.6482957833 
4161.9105956500 
4542.8676862016 
4565.5940050663 
4618.2959963394 
4660.3075936691 
4352.1589121452 
4169.3901581636 
4002.5760395150 
3808.9289165268 
3691.7093219703 
3844.5604717753 
3818.5926600637 
3849.3361699632 
3984.4028806811 
4075.0099104399 
3776.6435119547 
4215.9756122096 
4856.7730099557 
4245.5833297502 
3526.2272019036 
3345.4323853870 
3081.8964031217 
2754.7472219858 
2750.4130397341 
2545.9340813746 
2372.4672779693 
2083.4148249375 
1994.8229676140 
2106.9261705846 
2374.5442454907 
2177.2340660999 
2212.7399440248 
2190.7119863860 
2089.4122418414 
2078.9042758135 
2072.6115568389 
2118.5283382241 
2201.5014357691 
2366.5749681657 
2946.1343709867 
3429.2816974800 
4052.6578203463 
4425.9372140695 
4534.7490601284 
4592.4776177283 
4635.6060094474 
4778.9315005622 
4830.1079626334 
4777.7810340885 
4587.1750577597 
4273.0925111733 
4181.5553185112 
4117.6625868811 
4051.6336101668 
4274.0911004326 
4227.8259375924 
4048.7214044468 
3648.6988831574 
3475.1241235717 
3390.3885702906 
3270.9357903962 
3228.3005215769 
3086.7446977960 
2905.7119540006 
2880.7930648402 
2922.7421635969 
2960.4347324986 
2959.8634739984 
2970.8706595209 
2917.1367545162 
2916.8457116815 
2823.6196750014 
2753.8802622696 
2632.4448653271 
2550.4923146073 
2433.4598922979 
2223.9390180317 
1904.2205294226 
1635.1534002461 
1597.5849559204 
1609.1530890108 
1653.3881365894 
1698.0817185288 
1725.3429043275 
1767.2695764761 
1794.3571069873 
1822.3549010255 
1817.1871231358 
1795.9727402770 
1766.9809848861 
1748.4863541135 
1740.1780187301 
1732.2659727627 
1676.9176743051 
1656.7467662885 
1603.7771016614 
1560.6122567170 
1546.0174238451 
1512.3698910601 
1479.4471809139 
1410.3676296431 
1350.5538444528 
1279.3663485161 
1242.2668313886 
1273.7461796580 
1281.7655954499 
1283.4948916379 
1290.3442218127 
1284.2226902457 
1284.3790996175 
1264.1986510037 
1255.8635128935 
1288.3465520458 
1298.8965826404 
1315.2217550657 
1296.9761431719 
1281.1351437964 
1294.8160369701 
1292.6359790424 
1291.9068489233 
1308.0473116496 
1303.4284339612 
1303.5349976853 
1318.5532003868 
1310.5037546732 
1317.5747989342 
1321.2265379785 
1335.8064600708 
1336.2781550364 
1338.3861882609 
1340.4837201096 
1337.0328125915 
1349.9238681069 
1354.8338628230 
1367.7644146617 
1372.1964886780 
1380.8800503921 
1398.6856474989 
1420.0277511400 
1451.3874884897 
1487.6533247174 
1509.9656529783 
1469.6391321056 
1667.3843189925 
8016.4209629837 
11438.3643028488 
11613.5442743260 
12045.6072441537 
11390.0927691379 
7695.5345614480 
10719.5687901090 
15081.9526946627 
15650.2057730955 
15685.0457332952 
15786.3126225642 
16530.5578526397 
6457.1548951675 
6487.3225506531 
16424.5918289265 
15606.1582946369 
15626.2377199698 
15676.3588401875 
15107.5520680108 
10666.5178377481 
7604.8327269482 
11203.9602898793 
11912.8798037567 
11753.3747088206 
12310.4457285981 
8700.9452979912 
1790.2289562454 
1485.0805629779 
1499.9451890131 
1478.7587157663 
1458.9494831083 
1442.9857842216 
1406.3273479205 
1387.3365038668 
1375.6671890736 
1370.0365340786 
1354.7099738132 
1356.3773200765 
1359.4049710288 
1342.4366590115 
1342.6578896559 
1347.5179850507 
1348.1841873968 
1349.5719801944 
1357.9186470581 
1346.7622739976 
1354.6236367673 
1333.1443210654 
1339.2682420146 
1365.9303032328 
1366.1488295232 
1349.5899738072 
1347.2069197145 
1328.3919476263 
1319.1895431645 
1340.0329988914 
1328.0392643964 
1347.4505720983 
1336.8729150061 
1324.2326775451 
1369.5390650114 
1386.7980735502 
1406.7685910308 
1396.6823227653 
1398.4733502003 
1426.9339291443 
1452.0788093988 
1486.8303412477 
1488.7986916379 
1490.7962612742 
1506.4904364739 
1580.7052268614 
1666.1471195724 
1670.6874796246 
1697.2692203508 
1698.5989396290 
1703.8954007811 
1718.8377767300 
1747.8448210142 
1766.9614769237 
1784.1869295633 
1775.3392656342 
1748.3778250616 
1734.8864489690 
1714.1970640888 
1704.9429884770 
1707.0871119373 
1718.2346018525 
1674.6262611531 
1598.8179245077 
1570.9325959925 
1537.6276227741 
1548.5924537674 
1543.7499006918 
1628.3813784394 
1855.2474914848 
2016.7764765655 
2171.6574943078 
2256.0699095174 
2314.6468948796 
2457.9227402581 
2595.5968444784 
2594.6267063422 
2675.1475203042 
2804.0487106943 
3164.9383028672 
3718.6325113094 
4115.2299858897 
4243.7789237930 
4379.5288860551 
4485.6023720109 
4635.3455082388 
4640.4034369331 
4232.6230549381 
4399.3913799423 
4532.0933976046 
4574.2019968193 
4550.3682911604 
4263.9952331117 
3980.6796948367 
3885.1018122328 
3902.1752868204 
3922.5754434832 
3997.9269554385 
4166.5862030928 
4210.3191583685 
4043.0907709005 
4142.5469449783 
4567.8892541036 
4877.3360399403 
4901.6347995295 
4733.6959493441 
3998.7125759155 
3280.9600168072 
2801.3635740711 
2378.3464686738 
2192.0735128078 
2139.9733346877 
1935.2963780187 
1930.9619990886 
1936.2512148716 
2036.4930651793 
2032.0066399416 
2061.0837891024 
2013.1433552405 
1951.5884591074 
1978.3034324246 
2031.1905859131 
2115.2582840420 
2290.9233213639 
2490.4683821777 
2651.3978554203 
2752.4993628270 
3142.2071637898 
3868.6462020489 
4159.2365518657 
4205.0669005723 
4292.9015909156 
4202.0317629957 
4173.9662852526 
4209.9634065527 
4220.8005809976 
4231.8151958725 
4275.3675367885 
4021.6067469417 
3992.1429827632 
3997.7866061837 
3748.3770293964 
3610.9649420854 
3563.4657034194 
3455.2880196856 
3331.0676367437 
3232.8542426939 
3159.2369903884 
3135.7455762070 
3026.2398842843 
3113.9505810207 
3179.2261068938 
3167.2320514263 
3150.5261859992 
3141.6433407516 
3092.7775280970 
3055.1990133788 
2926.0513627336 
2689.6254813830 
2521.3735554573 
2471.7282465507 
2402.3150724037 
2263.2604165220 
2088.8525053291 
1840.1743808625 
1625.6815249742 
1583.1304429099 
1597.7373057093 
1566.7941625665 
1629.9462766629 
1699.4299122715 
1718.3244443992 
1729.9416904739 
1740.5547870405 
1727.1508126430 
1684.9193511438 
1685.9604754763 
1652.5189634944 
1611.8633219684 
1583.2345449191 
1573.6574309148 
1544.9913273430 
1519.8176532546 
1495.4668053302 
1460.1311024370 
1403.2998509137 
1369.5502046064 
1336.6331838106 
1276.9153150854 
1229.8609065381 
1253.8267250682 
1266.4200262055 
1263.7840990765 
1264.5980194909 
1268.6665836865 
1276.2655193677 
1263.3159327252 
1241.6454918022 
1250.7359088200 
1262.1531129411 
1277.7175864282 
1271.9995890798 
1287.3692142291 
1290.4182701362 
1276.0435136646 
1284.6835077917 
1296.5192862447 
1288.2557304211 
1285.6297539185 
1301.6018785146 
1300.9047520729 
1311.3493142242 
1317.4369417515 
1325.3428056750 
1330.8445645151 
1323.3953069885 
1329.4117183208 
1334.4724734038 
1330.3630877076 
1340.0731949389 
1339.4659726100 
1357.7320903858 
1377.0337046280 
1393.6634339285 
1426.1108642007 
1448.9772589850 
1474.4948661915 
1488.1204565090 
1465.5426977278 
1665.0249179113 
7986.0214932814 
11416.8039068674 
11562.1446933564 
11970.7172793596 
11346.5488178251 
7641.6167314886 
10685.2612838277 
15091.0167127113 
15725.6048578008 
15622.2326605350 
15662.6094735749 
16543.2271540528 
6500.9669374769 
6382.5493224140 
16375.4893527258 
15734.5303533437 
15710.8584480863 
15750.2489419542 
15084.2212736341 
10613.4236629586 
7563.2866214795 
11190.4817516151 
11930.7779282302 
11928.9385533038 
12353.5881898250 
8753.9604951281 
1793.2583819948 
1500.5313973712 
1509.8588576278 
1486.5885414643 
1468.8561714811 
1423.9750001822 
1403.8619582620 
1401.1389705819 
1387.3787767048 
1385.9510107077 
1357.3753660740 
1365.6902988599 
1358.2856169032 
1353.6187411993 
1350.1300981680 
1358.9739572186 
1356.2828834044 
1359.5268988489 
1356.0241774628 
1361.4973427490 
1361.5895247555 
1358.5305254419 
1369.2140743304 
1373.4240356170 
1396.7927085922 
1402.1028468490 
1388.5667341832 
1369.3022474730 
1362.1247536995 
1356.1900095292 
1334.7508528562 
1357.6258951480 
1355.9253425263 
1331.5275502193 
1363.8510047723 
1414.3513134026 
1421.3577871289 
1421.5635528434 
1403.9980739803 
1429.6070996095 
1483.2099630964 
1507.9484470383 
1531.5701078703 
1566.1810956254 
1560.9582229842 
1552.0668171357 
1579.7511269894 
1662.9897712628 
1705.4831953168 
1702.0408722540 
1714.9023001761 
1691.6266760571 
1720.9319696239 
1725.6355425435 
1764.7884501434 
1756.7682902918 
1742.2354993440 
1714.1015140663 
1695.6619160922 
1713.9730652096 
1717.5824080536 
1696.3323371949 
1672.3236281598 
1615.9633397818 
1528.4085477436 
1500.5944806880 
1502.3920053998 
1510.8640500595 
1516.2657265209 
1631.9550950146 
1836.6317728738 
1999.2351420293 
2134.3426262039 
2247.7521538164 
2320.2908887521 
2389.0480380412 
2456.4479464858 
2563.8451048804 
2718.6992846256 
3128.5046582547 
3514.9642595456 
3931.0932126843 
4361.4899386027 
4598.0101563520 
4582.1243245816 
4698.3252126311 
4814.0694183570 
4733.3681075400 
4406.0672363919 
4287.6337622393 
4405.2228189467 
4358.7981501150 
4270.9842129569 
4228.1920389382 
4267.3770978554 
4168.1745734067 
4174.2518330530 
4433.2966377990 
4449.3508631131 
4247.8729869181 
3857.1748454529 
4488.1293280645 
5025.1341434126 
5408.3328161204 
5571.0164608446 
5098.0403310313 
4689.0275803562 
4081.0228688130 
2845.2958895276 
2275.7154004752 
2013.9706214250 
1830.4095052330 
1883.5087416617 
1926.7419182064 
1864.9586050263 
2005.6622357479 
2005.3361771135 
1943.0629427420 
1897.2056352943 
1829.0587754828 
1846.3273740988 
1906.4205072260 
1958.5185828841 
2202.1768558631 
2500.9166803742 
2766.9255532036 
3043.9502896136 
3126.7547025717 
3024.7060724145 
3010.1388377008 
3528.2316068714 
3647.6145493166 
3790.5173484965 
3839.2290319503 
3885.5756842995 
4111.9426974839 
4175.0513157029 
4108.2518574244 
4041.9530331201 
3973.9005732334 
3641.9532641262 
3396.8586307096 
3273.7624600306 
3407.2476339378 
3377.8160825589 
3265.3086048963 
3216.7790199336 
3162.8806015089 
3243.3866009916 
3358.4034105429 
3418.0142151111 
3358.8111838014 
3381.8607450550 
3296.4689922580 
3212.0433334953 
3078.5636888265 
3022.7649542725 
2948.0963134913 
2708.4065295976 
2579.6227907630 
2428.9559864163 
2307.1821832905 
2232.4034182882 
2105.7736654412 
1919.6606543246 
1748.4149389438 
1608.4177876013 
1556.9319478110 
1536.1503312815 
1539.2004997594 
1617.3266792247 
1657.8522934340 
1670.7145903645 
1681.3472406066 
1645.7761651984 
1601.7377258617 
1587.8889266722 
1568.0043031306 
1545.3266780130 
1530.9608575156 
1513.1222238279 
1490.2117512971 
1463.3174963150 
1431.0650208757 
1375.4383439272 
1350.5857749333 
1342.5083216194 
1292.4741109750 
1257.0195590317 
1216.3083704606 
1218.2825798459 
1252.3144486514 
1253.8975188922 
1247.4825999720 
1264.0798606394 
1258.7619744909 
1249.6953810824 
1228.9142899776 
1228.6314471338 
1234.4534166292 
1248.5930290789 
1270.0844098373 
1275.5065010437 
1273.2108571994 
1275.3281505850 
1274.5748632234 
1281.0085954721 
1277.7671366555 
1288.7241957619 
1294.2314537705 
1279.9123022269 
1295.2503686534 
1307.7701213051 
1308.3981235638 
1315.0879334058 
1318.1523333200 
1313.4323689050 
1316.7575480046 
1328.4167208247 
1330.0263817562 
1356.0640683927 
1360.2597807902 
1385.0125545286 
1382.8913888012 
1407.2137555507 
1445.6322540575 
1468.2697689975 
1493.4469901491 
1463.3383081405 
1661.4956335817 
7977.2439806793 
11398.4792088159 
11587.1010524799 
12020.4308416392 
11348.2338701879 
7622.7279766677 
10676.5280574804 
15051.9572715625 
15618.8153305885 
15668.8260624022 
15687.4328515374 
16502.4422623833 
6496.1263627516 
6485.8575368074 
16406.4623847874 
15642.3661861068 
15638.7772174878 
15717.3317509859 
15162.7346994884 
10658.4832899599 
7610.8029439140 
11264.9375583616 
11963.4525605540 
12031.4998209330 
12536.3996645251 
8831.7898268708 
1808.6816040766 
1510.9984573236 
1520.4089790440 
1493.6240987672 
1480.3379704657 
1450.4232349264 
1417.5885337203 
1395.1500668147 
1386.3000508002 
1392.8912114406 
1376.3208019629 
1372.2358956353 
1380.3959981252 
1366.9621994830 
1364.8626350389 
1360.1669781776 
1359.0082998811 
1364.4362013858 
1369.8249120485 
1379.6111034001 
1373.5554235114 
1370.0091388672 
1373.7694457292 
1388.8264684259 
1396.8872189992 
1417.0775067571 
1415.9468248061 
1419.7268542367 
1436.4874145253 
1405.2648383975 
1391.2949084081 
1378.0730641755 
1364.9915069040 
1346.0861159398 
1354.0098433731 
1417.0259195520 
1443.5505771884 
1433.8654601145 
1448.2171229020 
1465.3044334774 
1468.2351722411 
1529.5113817923 
1573.6748432482 
1573.9974087918 
1607.9573558302 
1608.0194725372 
1598.8790378142 
1567.0288571004 
1621.7029265717 
1692.5805054369 
1719.8646592008 
1703.8968233852 
1711.6802662062 
1709.5002934100 
1723.9106266836 
1742.9819170991 
1752.8096316158 
1732.4082769146 
1716.4494386880 
1704.3245336658 
1682.6674783427 
1654.6235787726 
1595.2846386873 
1581.0875896324 
1552.5157746140 
1475.1782363249 
1477.5737952557 
1513.2522675297 
1542.3692987188 
1567.0513417176 
1660.2706084834 
1800.8298281839 
1961.4697870118 
2059.6851433119 
2166.1393597413 
2265.3198863616 
2348.7674593900 
2439.3996654935 
2598.0774243000 
3061.9482917583 
3531.4097194466 
3710.9896698523 
4025.0716388898 
4321.9283203696 
4625.2606079217 
4742.0710602752 
4778.8560124918 
4803.3543224228 
4720.4583068325 
4524.9024589246 
4179.9860003823 
4382.1722620836 
4458.9338824617 
4376.6520371481 
4422.6078715052 
4625.0963596436 
4757.5272699658 
4746.8722753664 
4399.8816236414 
3949.4137324048 
4406.0754391340 
5302.9851139579 
6008.3597113432 
6039.3576352991 
5347.4852583155 
4936.4782345252 
4587.4851463076 
4179.6872137375 
3664.9379682722 
2855.7230289006 
2177.1481189369 
1838.6584386490 
1793.5107362652 
1748.7392188900 
1748.7170157347 
1935.3842025676 
1939.6470357638 
1884.7040856745 
1829.6210506325 
1738.9372686783 
1720.9095590990 
1749.8819961639 
1799.5204058405 
2025.6691072110 
2250.0437046323 
2481.4643854007 
2761.6090612052 
2941.2689929924 
2943.7358066684 
2885.1410513001 
2874.9410170397 
2734.0897140933 
3029.7282864116 
3422.1449844634 
3709.1088778997 
3953.2794252227 
4006.9133031953 
3863.3836999270 
3797.8654809474 
3636.5450813422 
3312.4080576585 
3358.1367074376 
3319.9374065877 
3291.4516612635 
3176.2642153586 
3294.1514358081 
3334.0565754356 
3460.1362260179 
3575.9997341885 
3633.0724329997 
3707.6162702883 
3729.0478921471 
3598.6043148225 
3371.1327453869 
3264.9608056702 
3189.4925501630 
3063.5325850156 
2924.2825479188 
2720.3008040578 
2668.0915688500 
2565.5075252748 
2350.4787945718 
2196.9958066042 
2048.8989497085 
1933.9024157247 
1848.5939600543 
1704.5117098172 
1561.5209864377 
1549.8642867160 
1519.8674258185 
1538.2384367275 
1552.8590056433 
1553.1928928946 
1544.8563913643 
1516.0672243282 
1497.9852158491 
1477.1825252440 
1454.2713927758 
1449.2251514592 
1438.9211570134 
1440.4610710304 
1378.8625330960 
1347.6769461782 
1339.8175610607 
1332.6494194079 
1298.6521737200 
1288.0293473646 
1270.4555058649 
1230.9156983362 
1215.3253019526 
1217.3388736134 
1226.4835462188 
1239.7099536463 
1244.6135297230 
1249.3591730917 
1231.8334514847 
1214.7109219216 
1194.4604729190 
1196.2040112488 
1222.0740522255 
1252.2025119892 
1255.9287906751 
1253.7819082030 
1266.5445584079 
1273.9529927645 
1270.4213231505 
1270.5108319234 
1255.5658648425 
1268.2705900970 
1284.2212379753 
1285.0339331623 
1290.1897637233 
1296.7147785304 
1302.8331152687 
1296.6120113046 
1315.6301226064 
1320.3991908710 
1314.1275240607 
1314.4943814821 
1331.9469742595 
1346.2430065868 
1357.7120334453 
1372.5839629904 
1389.7511929562 
1412.8668525269 
1447.7122981332 
1466.2103940502 
1493.0334320641 
1454.9135409633 
1654.7158207445 
8029.9395473384 
11435.5401165102 
11588.4144820358 
12069.0529095189 
11304.0365530157 
7632.7155035754 
10647.0391950781 
15075.0132516300 
15667.2145436339 
15706.1968838030 
15795.5213107213 
16533.6240289819 
6481.0458235216 
6473.7289822696 
16395.4634391541 
15576.7529185641 
15566.9099573969 
15733.5180272261 
15075.9697373756 
10624.8068350313 
7608.6874859626 
11222.7581591843 
11968.7172237436 
12170.4063822589 
12558.7703040447 
8829.9487205624 
1826.8208436435 
1527.5530749489 
1527.9480039268 
1509.7825610677 
1492.3626405766 
1464.0132597064 
1432.2155652658 
1414.7944839875 
1417.7733696577 
1404.4210919446 
1380.7753944377 
1383.1694249034 
1380.3362139405 
1377.3584126772 
1372.7694120593 
1384.8716407578 
1375.5881830566 
1380.3296054072 
1385.2227102492 
1369.1619922184 
1377.3336175304 
1386.8215142709 
1388.5241767830 
1399.7425972193 
1392.6581670288 
1421.8099161986 
1449.2501594041 
1420.7796677952 
1410.5795050632 
1433.8263165477 
1460.5166746298 
1482.9054422112 
1460.1196614550 
1416.0574804651 
1366.0941366410 
1355.2911758800 
1417.2914412275 
1448.2050989678 
1480.7819239862 
1501.8530310762 
1507.6933140579 
1523.0470203698 
1547.8971442976 
1595.8099811005 
1603.8005006050 
1644.5311806100 
1646.2766511234 
1636.2391379100 
1614.6473803240 
1592.2635015711 
1620.2654479696 
1674.9271824898 
1686.5874204868 
1688.7016745742 
1689.3432845404 
1691.6634210083 
1693.8332566039 
1689.2868742295 
1690.0533043563 
1676.0691774301 
1667.2226559459 
1635.0991839519 
1577.8978673621 
1552.0521332749 
1512.0060017120 
1494.9323541506 
1482.7195483624 
1523.7153755716 
1557.2066755140 
1602.9495848985 
1599.9547291150 
1580.2911336677 
1688.8495202664 
1850.4225191765 
1952.8760201798 
2046.8633393958 
2153.0701559646 
2215.9416952679 
2386.5767656381 
2922.4048006621 
3343.1264118553 
3593.2847455792 
3703.7886202736 
3889.9283166059 
3917.7817754707 
3973.0113105764 
4181.3916976531 
4423.9883656118 
4524.5063609935 
4623.0071788363 
4504.0719062945 
4164.3752936486 
4222.7359620086 
4517.6763814635 
4720.4974970838 
4737.3053241482 
4368.4608037566 
4198.9228894605 
4184.3558448407 
4772.0679860536 
5981.7258288035 
6307.2137596869 
6056.3913350619 
5673.3902968960 
5365.1116586627 
4904.4244780377 
4529.7844047682 
4262.3884893998 
3886.1829479213 
3474.6571761504 
2854.2043539173 
2294.1362203038 
1955.5776983050 
1739.1986607816 
1687.7990587955 
1950.9337273700 
1848.0356478896 
1758.1982874021 
1755.9705101865 
1717.0280432763 
1650.5332017327 
1628.0845087133 
1690.4810141859 
1897.2411431942 
2033.3082748029 
2187.4583523227 
2368.3075043110 
2510.6960031985 
2562.2560537959 
2620.1835093618 
2756.4057729760 
2760.5156391345 
2823.9616240133 
2861.6317160248 
2942.0155684592 
3267.1744688790 
3510.2552688047 
3475.4621987352 
3362.6805043784 
3256.6225213028 
3284.8391503216 
3098.0394209662 
3250.1308001726 
3467.2398447279 
3434.2739974700 
3331.8703882128 
3459.0751106250 
3616.0715796388 
3753.0920694726 
3682.2187452585 
3735.0887183985 
3806.5777881272 
3635.5287811847 
3548.0544611442 
3360.1004262398 
3240.8708257750 
3088.1805716112 
2822.1707759084 
2771.9083101132 
2663.7019521359 
2549.4015857212 
2415.6254699388 
2214.4355189085 
2055.9986515489 
1929.5889909613 
1857.5891323456 
1744.9881163256 
1581.4911932960 
1523.9327069444 
1505.8702334414 
1489.4331923058 
1508.3746677906 
1453.0675211131 
1411.1664095337 
1397.1290890129 
1382.2883432218 
1378.5232606967 
1358.8134171126 
1365.4586410824 
1354.2295402278 
1309.5179033118 
1292.9932494720 
1295.3475055290 
1274.4615986202 
1282.6168424928 
1275.1262555891 
1265.6285587158 
1219.3722001738 
1208.5443264250 
1212.4292354851 
1210.2302425395 
1204.6947652777 
1214.9178268090 
1221.8563422030 
1199.1689705100 
1183.7172032179 
1178.2818529024 
1181.1421908226 
1197.5350196904 
1217.7068685535 
1238.6229573165 
1243.2548924605 
1248.3829120712 
1255.9106572488 
1259.1918850631 
1253.1199158790 
1257.8931961979 
1261.8212829673 
1265.4188727777 
1265.9758971832 
1274.8238188639 
1275.4064827079 
1275.0828753937 
1295.7845186440 
1295.8984127000 
1301.7067273520 
1298.0181554409 
1311.8930347963 
1322.7088025967 
1327.9510901276 
1348.1498356096 
1353.0363650740 
1371.3591683930 
1384.1642764740 
1419.7938864404 
1447.9249286291 
1464.5552303674 
1493.4922305933 
1448.7899298679 
1653.2019495293 
7972.1328174623 
11440.9814870403 
11561.4241294889 
12049.0423531335 
11374.6077362928 
7653.9155752894 
10654.4781964448 
15063.4406007389 
15662.8808536467 
15711.9076795761 
15747.3775586681 
16476.0192283788 
6470.9475373747 
6479.2061545944 
16503.1421454933 
15631.4501693024 
15654.6202601205 
15807.4951079422 
15145.2520987048 
10689.1433334712 
7584.3761520819 
11241.3842303163 
11947.6035266218 
12256.2929051557 
12689.0896824643 
8946.9175221825 
1839.1740791519 
1543.2353031470 
1550.6381568282 
1532.1768896248 
1509.8702911767 
1476.7001671915 
1453.0683096916 
1436.2154327334 
1427.0825622636 
1413.4364777857 
1404.1322846538 
1411.5312936499 
1402.8395673232 
1391.2844332928 
1396.4849891429 
1399.4937432123 
1400.1158062720 
1396.6202727208 
1399.8400900753 
1403.5009923863 
1404.9085961793 
1401.5578608030 
1397.2394070853 
1384.2333505616 
1400.0580511915 
1423.6520148634 
1418.9618100357 
1439.5673027459 
1455.6032685326 
1439.0028408525 
1412.3215162351 
1445.8844676180 
1488.3602445896 
1499.2831200363 
1516.6617957008 
1504.7159668934 
1456.1159951171 
1434.4081424549 
1463.4366457558 
1460.1685665807 
1468.1912764930 
1505.7336268634 
1542.4425223916 
1570.8246779120 
1608.7757802997 
1637.6515401493 
1643.0965923390 
1634.5079332394 
1652.4438748409 
1632.1193174408 
1601.8263842157 
1526.3898247011 
1579.3059312377 
1646.2565962650 
1650.1203803589 
1656.3955541804 
1644.5353462911 
1656.0700504034 
1655.0765209636 
1655.7359707825 
1613.2652885589 
1535.6489278410 
1499.9526853243 
1476.1218172587 
1470.5502479123 
1486.3769154067 
1525.5454810136 
1562.5044951860 
1535.3263238309 
1525.4866022179 
1550.7192442195 
1557.1218153017 
1535.9649368484 
1595.6964670784 
1701.9114119805 
1826.8093392463 
1928.8544585407 
2018.1133467098 
2161.0834292813 
2664.3860037134 
3128.9608277178 
3329.3092238712 
3369.9008749478 
3523.0980422247 
3619.7451420856 
3649.7820043363 
3755.3587230535 
3797.6191568083 
3832.7585368343 
3944.0686561951 
4175.8424192612 
4439.5262283932 
4492.2951384278 
4330.6011709130 
4122.6577605999 
4366.0394516136 
4546.9443764295 
4653.6505631905 
4903.0917460852 
5556.2847647915 
5727.9620556156 
5760.5250209353 
5761.1067553850 
5618.6535034506 
5422.9560014767 
5099.2782904461 
4654.2067026166 
4259.1169080451 
3873.7744007027 
3444.3551978832 
3003.4258879875 
2872.4871482575 
2512.7804758931 
2152.0864033450 
1883.8014816702 
2361.7508956143 
2050.6670350587 
1740.7503535185 
1681.3186036857 
1577.9014493083 
1536.8912029670 
1603.0152324401 
1599.4862900317 
1645.7239632282 
1794.6426640239 
1913.9279370732 
2024.4785895489 
2118.6453009247 
2278.4133780684 
2424.2372108785 
2539.3476678224 
2611.6911654695 
2691.2581383422 
2666.8323337589 
2605.2886843969 
2622.6242020491 
2504.5869286535 
2634.6592917530 
2815.7393411467 
3049.2634854864 
3142.7042242085 
3113.0596708849 
3279.5874978811 
3519.0431386252 
3576.2631453515 
3583.6377929496 
3575.4024128853 
3610.7068057983 
3722.0363625499 
3723.2030147807 
3645.9023144867 
3674.1420524252 
3722.9766533655 
3566.6154655593 
3422.5454147910 
3225.0994708974 
2968.6981115500 
2827.2745579231 
2739.7592273069 
2622.6084757185 
2469.8399117212 
2341.7300932793 
2255.0998498452 
2094.8252952831 
2013.2592737975 
1904.5183762381 
1718.5509580608 
1534.6276081159 
1448.0257956700 
1453.9821498119 
1413.6300432713 
1390.8039401508 
1377.6607169206 
1345.6740608335 
1318.5339953263 
1280.8327186706 
1290.1332536882 
1255.2899077065 
1225.1211486507 
1239.1586005119 
1233.7973489422 
1233.5391507300 
1243.9388085514 
1249.1155377887 
1236.2824691547 
1208.6652770891 
1204.2935748831 
1206.0252374179 
1198.7422378787 
1190.3114547961 
1181.1387456639 
1170.2016971287 
1172.3099933776 
1158.2422042980 
1160.4495207086 
1172.8092526472 
1169.3382519212 
1170.2597214805 
1194.9263829923 
1218.2129222269 
1230.0693153458 
1224.0797939259 
1239.2651469293 
1241.3631076246 
1246.8447861029 
1235.8818068353 
1234.1777734134 
1248.4099913638 
1248.5052470124 
1263.0455019040 
1262.7062507750 
1278.1973173855 
1277.4823621732 
1284.4474862480 
1288.7308819038 
1304.2174133822 
1307.6384036376 
1316.2141077186 
1315.4268360928 
1317.3332003820 
1333.3997015429 
1342.8026242250 
1372.7007580957 
1386.2251150205 
1411.5613841766 
1444.7331064843 
1463.3013270962 
1483.4908361525 
1449.2245947360 
1651.7615630472 
7957.1259713930 
11436.6703469514 
11603.6036762721 
11956.7509996936 
11356.4317091992 
7605.3310866861 
10661.0228276028 
15060.8038518773 
15676.1867397101 
15670.8517626585 
15758.3224065115 
16538.1529317294 
6477.4067197564 
6481.8114390259 
16428.4556508417 
15685.9244890091 
15736.4940224458 
15843.6865636627 
15127.2219924887 
10675.6298627511 
7546.1816711563 
11187.3169925342 
12117.3382261057 
12545.1237169597 
12789.3850070080 
9015.8461420309 
1868.2420179427 
1555.1296801471 
1558.8590402230 
1559.8236703762 
1535.5559972436 
1497.7906239926 
1483.7530997315 
1459.7808970869 
1456.4202125458 
1439.2516164014 
1419.0676530727 
1413.6225051507 
1413.6789573845 
1405.8617468172 
1402.8276587181 
1413.3915455939 
1411.3618305371 
1406.1237609135 
1422.7228422742 
1416.1260904052 
1422.9503168984 
1416.8726627347 
1411.8929253514 
1434.6601589006 
1430.8112560602 
1438.4429374088 
1446.5305339601 
1447.6327662374 
1459.1708913015 
1461.1841087549 
1469.7919467481 
1464.3839653348 
1443.9126467498 
1451.6372833031 
1507.6248053877 
1569.1498495156 
1564.7762719917 
1521.5893555591 
1479.9125012425 
1538.0713070881 
1543.3137202823 
1512.9622467780 
1514.6751145431 
1531.5727303608 
1573.7632088081 
1627.7933405292 
1626.0190646375 
1626.9828045754 
1638.3405801509 
1618.3108649304 
1631.8741836048 
1605.3916807204 
1555.1864268091 
1513.7894934739 
1554.8253964749 
1634.7261986820 
1649.9330254264 
1640.8210892217 
1624.3114201635 
1613.0217643756 
1562.3457398941 
1479.7513623659 
1425.2902985196 
1406.5808311244 
1432.3253735912 
1462.1110625315 
1513.6160557779 
1566.8540995739 
1571.4772923113 
1559.9993277263 
1552.7321413577 
1552.2147946367 
1534.7775534359 
1487.3717930015 
1501.0666687906 
1618.8702185699 
1750.5638790782 
1885.4318437129 
1996.8608239230 
2402.8023883898 
2893.6829004577 
3125.6813829995 
3189.6677959373 
3276.0296467628 
3290.8794737110 
3357.2183258968 
3502.9226018212 
3645.5898782328 
3708.0555157933 
3789.1559671558 
3905.1030217380 
3802.2998280574 
3616.3229956233 
3696.7345950419 
3818.7937988425 
4057.2878673389 
4410.3427035706 
4789.9595948351 
5317.2258629953 
5482.9985816029 
5688.8046643578 
5805.2741247736 
5664.8394285805 
5506.5261749749 
5175.1764349429 
4807.3062699584 
4706.2380848057 
4350.6123454668 
3783.4449467158 
3246.4067123178 
3208.3144839100 
3218.9753752917 
2811.5607946487 
2299.8281005818 
2075.4723243491 
2815.2906211016 
2482.2752587371 
2044.4374655121 
1747.8068898904 
1511.9740886403 
1458.0317549961 
1462.8246542654 
1493.0378983326 
1533.6260734407 
1624.9996500061 
1745.9870385206 
1885.7759024617 
1967.0600986287 
2036.7818970323 
2111.9377714809 
2224.5683795002 
2326.1418600833 
2364.2628666215 
2371.8385652311 
2351.9635295327 
2228.0405020567 
2252.0479034185 
2336.5115773675 
2399.9128448818 
2586.0228773561 
2894.0292474481 
2993.7611268763 
3110.3413323207 
3311.8546794937 
3451.4122867805 
3552.4701465160 
3608.8521822199 
3509.0674013081 
3556.7353756722 
3576.2206858548 
3455.2990420055 
3419.4162129221 
3551.4286570708 
3494.2173497160 
3234.1852560335 
3024.8473583749 
2912.5841002066 
2764.8113271567 
2623.7859894297 
2516.9229186778 
2417.1940976024 
2266.5067556025 
2167.3228838426 
2088.1272887474 
1998.9811090633 
1841.6094799633 
1640.5062491324 
1463.0866047205 
1346.8287223912 
1335.4634871547 
1321.3925059305 
1304.9266163113 
1302.1519282858 
1286.1060378295 
1249.6192680811 
1203.7407309967 
1186.2273654269 
1182.7544902030 
1179.8279485894 
1179.0456610318 
1202.2998683677 
1205.0496838400 
1215.8162234575 
1203.7516488120 
1191.7630062070 
1186.9720586036 
1175.0402502043 
1181.3900078375 
1166.5700786198 
1139.4313438769 
1142.9004019928 
1147.0686680385 
1141.3752913672 
1148.0888763759 
1150.7598603292 
1149.9275785390 
1160.2885103258 
1181.9853308295 
1195.1839063100 
1206.0243236249 
1222.6142380481 
1220.2720398302 
1232.0304555568 
1225.6870179970 
1225.7935546530 
1229.0638249364 
1234.2317866592 
1242.4136849435 
1247.0153199577 
1257.2768952020 
1263.0382187342 
1261.7660068057 
1268.4045279726 
1284.9329010131 
1283.9036800653 
1300.5122430884 
1301.9383910557 
1309.2422124223 
1318.4543580666 
1333.2380562560 
1345.6700755019 
1344.7295299465 
1363.1214245200 
1391.3102097313 
1410.2696268156 
1436.4983747036 
1477.7150462498 
1500.3133232494 
1448.6826822107 
1649.0479413979 
7975.2603209265 
11439.2283410726 
11601.3707527006 
12033.7588040747 
11366.1676415162 
7645.1277914488 
10593.7192951938 
15004.2972668064 
15621.2190336795 
15647.1295994681 
15703.5650670552 
16465.3315463637 
6479.7745729678 
6453.2784216932 
16365.2478114789 
15729.3237761801 
15797.0975777302 
15873.8021095082 
15071.9107466082 
10651.7077606984 
7612.5021490829 
11261.1580500727 
12340.3896983357 
13236.1196015629 
13335.5552093352 
9473.2858615911 
1937.2066323558 
1607.5950084365 
1618.8900628836 
1619.4325093423 
1603.7690289467 
1588.7109101980 
1551.8683708388 
1558.1368697676 
1544.0779391852 
1515.1920360925 
1470.4873208318 
1462.3648525690 
1456.7828617900 
1440.9024830652 
1449.4579654097 
1461.1099022681 
1451.5241337212 
1439.8298672237 
1439.8542183599 
1451.8516788722 
1462.0258381057 
1462.4044720501 
1460.0275919351 
1450.5490523431 
1453.3051980190 
1466.6338543036 
1491.4392570305 
1490.0268772522 
1481.2067384084 
1483.0340872705 
1488.2442252976 
1464.0152097196 
1509.1792898980 
1575.9610181102 
1568.7368398019 
1538.2430663405 
1525.2642514365 
1602.5736757312 
1605.2579196214 
1580.8297414837 
1533.7897934791 
1626.7327344310 
1684.9425791928 
1620.5280279186 
1587.3781553476 
1568.7009930752 
1601.1387587460 
1593.9274277256 
1599.2879540709 
1599.6476187526 
1567.5189622572 
1587.8634466062 
1593.7928668325 
1585.5491106780 
1554.7011796442 
1518.3053066034 
1494.1270051168 
1541.4839380912 
1579.6970254273 
1551.5965723321 
1513.9958817825 
1467.8229809856 
1398.4062505428 
1380.9392392357 
1382.0700894546 
1424.9496844407 
1436.9951572606 
1485.4544563006 
1497.7232486682 
1512.4548541253 
1522.4999904131 
1515.3083700750 
1488.2131771571 
1487.0135131313 
1459.9123127488 
1433.4695088029 
1483.1065996518 
1631.5784699904 
1764.7119450098 
2085.5328720718 
2654.3773543023 
2887.5068332120 
2930.4287474056 
3020.4181895797 
3031.4391212995 
3148.6464822162 
3271.0591102284 
3427.4032303558 
3578.7061192091 
3488.9472711251 
3385.7417507760 
3369.6378298196 
3456.9890841987 
3410.9929500512 
3551.4188587831 
3499.5824108938 
3496.5714220898 
4092.5202814348 
4772.7156133063 
5086.8365811976 
5313.3692329765 
5467.2291383936 
5371.0559203077 
5267.9064822551 
4969.6717669133 
4710.6530791752 
4455.2718356557 
3956.6212397300 
3449.6772687642 
3140.8003860358 
3077.7649081830 
3067.0426992398 
2949.2588464097 
2648.9762054237 
2300.9959340760 
3200.6029172876 
2994.7458031428 
2402.6370539552 
1960.8992250802 
1693.3519720168 
1599.3509075078 
1535.7350319072 
1441.7300420331 
1421.9270447449 
1520.3819930005 
1685.4186416815 
1720.4638077630 
1724.6410393151 
1763.9082557917 
1833.4567171487 
1882.1666613205 
1892.2932973580 
1870.8996814669 
1836.6825905142 
1924.6931990902 
2064.1243444883 
2183.1780021982 
2210.1225066836 
2191.0446604879 
2365.4166217798 
2358.1102760814 
2374.3417667209 
2594.8769795793 
2866.1416704457 
3087.2843768052 
3229.1535055595 
3307.2742878212 
3381.0548256631 
3463.0379967701 
3370.8095229792 
3260.7001850618 
3107.1605210701 
3116.2946136337 
3050.0329806368 
3003.4156135883 
2810.4004963379 
2735.3519270854 
2675.9373204373 
2543.9000010461 
2398.9983576565 
2242.9319337386 
2118.1120921816 
2042.5650309805 
1880.9732718253 
1760.0543921228 
1664.7529284806 
1542.8568507929 
1364.7280202077 
1239.1755396343 
1225.8590561948 
1212.7401721978 
1190.7947969060 
1181.9185115371 
1165.5116520363 
1142.1560725044 
1136.2606090513 
1139.7050207298 
1137.6957680802 
1136.7851738524 
1138.3065082061 
1143.7592485951 
1129.4033376510 
1125.9122397572 
1133.4457051122 
1122.9632042090 
1112.3634557381 
1112.5013158821 
1103.0497779520 
1102.7363768022 
1102.3155827172 
1116.2287186657 
1120.2706599600 
1110.3647075217 
1123.7572686526 
1136.2061781992 
1138.2266289436 
1162.8610342260 
1178.5782130301 
1183.5812256724 
1181.4695013068 
1194.7150372979 
1192.6371019577 
1203.7551929485 
1209.3342852370 
1228.5484205377 
1229.5781065214 
1226.1235164342 
1233.2813780075 
1241.4013950303 
1245.2302364028 
1252.3385468114 
1261.5439579992 
1271.8953863207 
1280.0714975008 
1287.5094347622 
1298.5029868074 
1309.4800828746 
1312.7261402972 
1317.1516106595 
1336.2697505397 
1343.4207783117 
1357.7735797642 
1377.0885440137 
1386.0548775920 
1427.1207847614 
1456.3544484766 
1468.0252759523 
1508.5508058120 
1456.8628244914 
1647.2474889874 
7967.7526740155 
11397.9083840864 
11562.7423406991 
12050.5215955813 
11366.6160337648 
7625.5762944685 
10654.3069575274 
14953.2458195344 
15693.9469444487 
15711.2234235428 
15667.1559472332 
16449.4022558979 
6447.8797306489 
6452.0753548741 
16462.8545510297 
15756.6026066974 
15917.2645555170 
15881.2318949134 
15086.2188365056 
10670.6562992923 
7588.3630622458 
11246.6026555643 
12473.5079726468 
13701.3311207095 
13796.0692275036 
9705.5457315494 
2018.4037447415 
1713.4436851682 
1720.4176502065 
1708.8615077322 
1675.9234814787 
1609.2478992386 
1613.5327144240 
1605.6249378056 
1608.9186812693 
1606.5167154486 
1586.9333237981 
1595.9176628676 
1602.0775578639 
1601.8675759890 
1594.6915318237 
1605.5779059257 
1603.2708839700 
1587.7087864051 
1587.9212352596 
1588.4760030464 
1589.1996420968 
1583.2870691785 
1586.6743598897 
1592.1731231899 
1552.0622730613 
1533.8077361077 
1514.5677407852 
1511.4033140490 
1514.6801683110 
1528.6662926970 
1515.2270487956 
1535.0108108445 
1529.2701788561 
1517.1235787837 
1505.1674639532 
1551.4663421693 
1629.1063053114 
1686.2989733890 
1673.4146971223 
1634.4079339582 
1610.3963749268 
1675.6374736860 
1648.4405283965 
1582.2016645107 
1695.0837194324 
1768.6835852268 
1785.4407027712 
1780.7554303813 
1709.3629121877 
1592.7571687136 
1521.2059831968 
1485.7292540520 
1469.2805217552 
1496.8306778364 
1540.1025378147 
1524.4465045611 
1536.2279667917 
1539.5353680613 
1497.9847939207 
1423.2280412272 
1388.9978471434 
1379.8923035049 
1351.2449571962 
1338.2044850482 
1367.9774270000 
1374.8680018513 
1403.4326666421 
1423.1708626357 
1418.2631527734 
1430.7031478762 
1432.1541180476 
1430.4108110465 
1434.0563421760 
1425.0675468925 
1427.8632476713 
1439.4096113600 
1392.5376764089 
1359.2885156458 
1433.4787029731 
1586.7552105168 
2057.7728847789 
2470.8020443537 
2550.5238514270 
2615.9023882080 
2688.2736698961 
2809.8225623015 
3069.2895515034 
3108.3438513556 
2999.4015506124 
3013.1458181161 
2995.5001324108 
3145.9161962234 
3245.3295716510 
3244.9168238803 
2955.5749829159 
2810.7707559682 
3024.3549051973 
3368.4783478289 
3551.3841015862 
3784.3681205825 
4014.8172442253 
4134.4052575957 
4312.1921577018 
4428.8937314091 
4416.7683167298 
4192.6467571039 
3845.6323383471 
3374.4378898781 
2929.2387881963 
2606.3552722009 
2557.6385038430 
2668.6028966496 
2813.0539969091 
3000.0457966857 
3045.1475038311 
3021.6613061700 
2896.5002429469 
2620.7280595734 
2216.4200332347 
1906.2537808669 
1732.8151464354 
1679.5639727624 
1622.2247619026 
1526.1192497645 
1521.6682394687 
1552.6050769916 
1525.7955376834 
1602.3009696560 
1657.6004570969 
1652.0834918306 
1661.4844715766 
1678.5064074057 
1714.5605654474 
1763.4696219180 
1862.8103844054 
1970.7298353089 
2095.0300701964 
2190.6936869813 
2177.1535535370 
2049.9768221414 
2082.1486693958 
2199.4853107258 
2410.4630928063 
2595.9617494424 
2654.3676359199 
2763.2652199188 
2894.8092087682 
3047.3895915830 
3244.4328263875 
3182.3033324872 
3065.2934135300 
2963.4448362124 
2814.9141936107 
2779.3259821819 
2721.7500912472 
2663.9359696887 
2640.3603279728 
2502.5328875789 
2393.3740221219 
2230.8585103301 
2068.3938224042 
1974.2223261265 
1838.2150697556 
1722.7994733296 
1650.8966284234 
1551.5151953049 
1455.7494868292 
1290.2980073786 
1158.2728412733 
1134.7928363163 
1128.1916692235 
1109.6795822877 
1123.9156099934 
1121.4764902735 
1131.9793197075 
1138.7547548823 
1137.1479229868 
1122.5606932971 
1096.8837590959 
1085.0092097949 
1099.9714286569 
1089.8288965742 
1094.1915090758 
1090.8620978584 
1092.1037650975 
1090.7556860041 
1084.3258962172 
1076.6525640146 
1075.1866958930 
1092.3526570430 
1094.4343300155 
1101.9756230771 
1105.3320454669 
1119.0890308531 
1133.5480526788 
1158.6836527971 
1154.3664895510 
1163.0596701451 
1169.2603345189 
1177.3036816529 
1188.1389135306 
1202.8034119498 
1212.8330891493 
1207.9015312644 
1217.8046036070 
1220.2859913875 
1236.1128980584 
1237.1103166351 
1244.6960911544 
1261.1747784134 
1270.2339145883 
1275.1064898462 
1274.9627562847 
1276.0205857943 
1293.5273160361 
1312.0604235073 
1320.6672891932 
1307.7227902129 
1329.3981663829 
1344.5800688471 
1356.2005342916 
1365.0470122605 
1395.6736518954 
1408.8505872184 
1439.9875211873 
1472.4997083519 
1494.4199853183 
1525.8560805354 
1463.2690610029 
1647.4920295962 
7964.1910204422 
11380.7498842947 
11627.9110595770 
12104.1047614569 
11378.0920866625 
7605.4802796502 
10636.6541909895 
15109.6356302722 
15633.1283669568 
15650.6560478426 
15651.5022539632 
16558.6676776450 
6488.4035957187 
6470.3274760365 
16429.9960510934 
15692.8473832049 
15896.9558712679 
15958.6689169842 
15085.9838493291 
10703.2742508224 
7556.0253236384 
11188.7968662737 
12715.6953244054 
14235.2066356666 
14466.3212839009 
10269.2223793680 
2104.5367897978 
1753.8891460484 
1782.9590839496 
1779.6835734193 
1769.5486942325 
1728.5813672751 
1719.1199804416 
1704.0433578613 
1658.4846931826 
1652.4044070397 
1640.2833687736 
1645.8815418111 
1656.6258562319 
1694.9898108680 
1684.7380354865 
1688.8019536500 
1690.8434718863 
1709.4438187894 
1714.0066315243 
1704.6992856241 
1689.9751918507 
1667.6604154340 
1662.6003467769 
1661.9391555240 
1673.7406829686 
1691.7945195441 
1690.0715083780 
1690.8613315943 
1701.9807546018 
1723.6576212242 
1721.2702658159 
1730.0396613116 
1751.6648970869 
1758.8474238519 
1736.0586410682 
1621.4847432909 
1563.0135733376 
1578.6914387679 
1621.6023061590 
1741.0893875113 
1824.8415671456 
1859.1370206849 
1737.4631641750 
1696.8889462660 
1720.5193765995 
1688.2875308121 
1695.3679570050 
1834.8207360772 
1821.4682679104 
1763.6023573006 
1726.8614420788 
1692.1489486023 
1591.5168291900 
1530.0225041485 
1474.9933689369 
1451.2524272572 
1458.2698810107 
1492.3975402652 
1472.5137287614 
1447.7405136411 
1410.6187307334 
1339.0715961971 
1277.8285513741 
1276.3203579258 
1313.6117149252 
1341.1057658206 
1369.0889590997 
1406.7967794174 
1394.7489129170 
1405.4125375251 
1399.4720833410 
1397.3888998563 
1385.5412502010 
1364.4319270466 
1379.9329531702 
1391.1575731490 
1365.5098862490 
1324.2143715507 
1296.2990734375 
1340.8507301292 
1519.6095656729 
2012.4427057981 
2309.7236977850 
2429.6868754319 
2516.1994988704 
2693.6759130766 
2669.6576412587 
2664.5020486998 
2702.5073055445 
2753.2399252322 
2802.0776747977 
2900.1814061033 
2798.1346891071 
2669.3302466141 
2503.7201108559 
2471.3170092848 
2699.5031142631 
3128.5408771121 
3364.2582050142 
3368.8131013458 
3365.5366860189 
3399.7571399473 
3286.9699074532 
3338.7948011911 
3346.5085170775 
3224.6878784833 
3012.0008847983 
2768.1394601944 
2476.5829117937 
2328.8909383035 
2388.3730535009 
2545.8466810567 
2650.0511074082 
2962.5508768028 
3025.4074143622 
2645.5608427415 
2719.8085402645 
2895.4641308972 
2849.5454487805 
2354.3767694461 
2006.0389950495 
1872.0606407488 
1755.8793708979 
1707.3943504490 
1752.7982645428 
1691.4448949469 
1561.4324094625 
1488.8587666681 
1441.3504977173 
1473.2485741171 
1587.2753913944 
1604.7034775216 
1630.7230280640 
1705.1474701031 
1753.4552760838 
1786.6225377276 
1818.4067813647 
1853.9767871997 
1931.4008980745 
2022.1226969977 
1887.6329124793 
1866.9822331432 
2094.9841925240 
2223.3270791761 
2260.2294412103 
2311.4914288019 
2350.5652609933 
2429.1980824599 
2594.6291036926 
2674.9378191952 
2694.8322800462 
2604.4176843265 
2515.9487525001 
2451.7607857573 
2390.9660084790 
2191.2847355512 
2097.0965133257 
2114.0035685741 
2036.3231529118 
1974.5710222675 
1893.0485983458 
1770.8096087986 
1673.1123492548 
1555.5060169926 
1422.0599830166 
1320.4294580658 
1241.9107386573 
1139.0605738528 
1088.7348129040 
1073.1104462676 
1076.3906384181 
1077.4753072099 
1097.3547508802 
1099.6719423411 
1089.0668403460 
1065.5532651186 
1056.3571382362 
1057.7634204191 
1046.4371566603 
1050.5400548482 
1056.7853679432 
1057.5986475285 
1059.2421994462 
1069.8429299352 
1061.2675039105 
1051.6486746521 
1042.9745358642 
1049.5558543578 
1061.7955267467 
1069.8320709410 
1075.6655873582 
1088.4950258907 
1114.7476245853 
1133.7001994521 
1138.2246491680 
1137.9141744755 
1145.6165729814 
1151.1466917639 
1167.6088268725 
1173.7445858243 
1193.8106611305 
1189.9674562067 
1206.4952335158 
1221.0579688408 
1230.9715884842 
1230.6034978469 
1238.4400078714 
1242.4051852163 
1253.0389592035 
1265.7511317616 
1263.3186099349 
1286.8481654957 
1299.8142047133 
1300.5627636440 
1313.5079808942 
1325.4429071882 
1334.1544814437 
1353.5665335216 
1356.0986667861 
1375.8503951001 
1391.8396164479 
1395.7980608565 
1431.7847622159 
1454.2130475502 
1471.7144593784 
1509.3952338907 
1538.9352252389 
1564.8607648988 
1492.8643159665 
1645.5481847070 
7986.1900411899 
11417.2176515392 
11559.1958684366 
12085.8498210873 
11387.0160977074 
7610.8477797170 
10628.4829234541 
14975.0198971566 
15623.7033524266 
15697.2187255083 
15743.4463446963 
16432.7607372158 
6483.6668939278 
6509.0231456348 
16448.6984060597 
15691.7391477128 
16139.2922536712 
16147.6848902366 
15101.1158191649 
10713.2223528821 
7608.5119654939 
11235.4718046010 
13525.9250355664 
16733.5369697751 
17280.6197565031 
11939.8741994273 
2392.5797499201 
1960.7092237845 
1991.6949356863 
1954.8415208557 
1917.0604095304 
1876.4771383741 
1852.6203993927 
1843.4642093522 
1838.7606625578 
1819.9715554871 
1815.0157752062 
1827.7429327633 
1815.8547668535 
1786.9255844718 
1761.9362424463 
1761.4206063767 
1783.1014587481 
1791.2337397218 
1826.1714698708 
1810.7168792161 
1837.9177970042 
1852.0009754720 
1848.7807290775 
1838.5130848852 
1848.0312762624 
1843.5442189968 
1844.0899740325 
1832.0494427990 
1805.1204859537 
1835.3153328067 
1819.2877725564 
1830.1441982016 
1838.1495456459 
1848.7956278790 
1837.7875809680 
1862.9760591419 
1885.5510465745 
1892.8841236573 
1860.1045196503 
1861.9177954167 
1894.7976744838 
1914.0190363422 
1964.2099885840 
2130.0320247985 
2308.1472215594 
2345.8154513132 
2172.6092930353 
1966.1166794275 
1831.2369004658 
1722.7608559711 
1778.5744839614 
1769.9161200707 
1705.5266534130 
1644.6458417861 
1615.9362897964 
1586.8087271356 
1586.1563037164 
1533.1363538034 
1473.1986848591 
1417.6503598529 
1343.6070993976 
1310.9332126296 
1261.5465229639 
1240.8216259723 
1261.1098370610 
1277.7037764969 
1271.2957250974 
1306.7840531551 
1322.2660601881 
1349.4231067354 
1361.8777522475 
1340.5183612397 
1316.3594450148 
1331.0704615480 
1343.0841974455 
1339.6217721290 
1367.2592973293 
1342.1576511849 
1252.0153351104 
1204.0061448101 
1227.3442268072 
1395.0024201070 
1789.7154849524 
2025.4903156182 
2171.7778444649 
2257.3956190197 
2361.6370840548 
2477.9038075984 
2543.5212210392 
2652.7672755415 
2574.3007649896 
2356.4925828457 
2287.9806095114 
2257.7027492713 
2237.2716678181 
2301.6773053729 
2506.9470007224 
2687.1551229101 
2923.7927502065 
2978.6540408760 
2929.8339755698 
2845.6678301259 
2683.9439414867 
2527.3222360874 
2444.9753896633 
2265.3955425028 
2143.4724216119 
2122.8270883968 
2107.2099861684 
2057.3968997144 
2142.2075453755 
2333.2312071401 
2630.5771838155 
2754.9709750835 
2754.6135259215 
2580.7131859972 
2773.8051705259 
2915.1584862927 
2994.6195504709 
2650.6551730356 
2124.2291957743 
1911.3942779303 
1870.6094015487 
1919.9220896111 
1926.0924937983 
1886.6705983316 
1808.5636206501 
1675.8030273081 
1532.1889814278 
1469.1896240264 
1452.7819222058 
1502.7008782283 
1629.9232635284 
1647.5308925986 
1643.6489794229 
1676.2541486965 
1706.2690828038 
1733.8785150404 
1803.9689912253 
1866.8435835050 
1889.5807662596 
1926.3689857711 
1832.2864918859 
1945.2117121392 
1953.5784431028 
1970.8303598030 
2029.3537728831 
2109.4920916670 
2156.7990717518 
2124.3730688859 
2161.1524227633 
2178.3842075645 
2133.8633616247 
2102.2970367857 
2006.5854075130 
1879.6128351802 
1826.4845479758 
1811.4015149708 
1825.2086085083 
1788.1055965564 
1704.8942297905 
1507.6202259292 
1399.0523687144 
1350.2347230887 
1270.9242004503 
1202.4984952595 
1139.6967355185 
1106.5126604761 
1078.7479407252 
1063.9852802521 
1054.9740871901 
1050.9407549117 
1046.9276576925 
1029.5514007551 
1031.3483510490 
1037.8139805907 
1034.7396962267 
1033.4573996592 
1040.1515541389 
1031.6220564004 
1038.8247572159 
1038.2461811992 
1033.3062664415 
1029.9345696429 
1027.4842142975 
1028.9722027956 
1042.6006825968 
1041.8933715769 
1054.8443027684 
1065.5298393029 
1086.2398220815 
1097.8457249222 
1105.3460431937 
1118.6774900254 
1124.3002367144 
1134.1478382972 
1151.0165850200 
1163.7069700727 
1183.9584996361 
1178.5268077457 
1196.9332161868 
1209.8050572937 
1209.7374081603 
1222.9365561956 
1241.2975373776 
1250.2046193327 
1263.1509696612 
1263.7905685311 
1268.4621365436 
1277.9202323544 
1300.4827660940 
1316.4196762661 
1307.4874253475 
1331.6946778038 
1352.6466680403 
1350.4480901785 
1375.8639170253 
1390.5382800117 
1395.2365441148 
1414.1721919674 
1437.8099795590 
1466.3483098829 
1487.7991561929 
1501.7452798477 
1532.1442680011 
1571.0709394485 
1610.1589130973 
1647.8820946608 
1527.1362645474 
1647.4097712412 
7955.6998482658 
11439.1326286369 
11576.6685297730 
12063.6540357577 
11402.6827080575 
7643.3239860054 
10622.8127132495 
15075.6827444745 
15685.5858571785 
15656.7863506683 
15702.7557450441 
16541.9036670844 
6520.4874358352 
6511.6069853266 
16457.4678487325 
15801.7880250823 
16172.7534500945 
16289.8383946669 
15070.1534516041 
10733.5841519719 
7665.4397629868 
11272.0197013163 
13841.0573133137 
17076.7921964728 
17843.8176081736 
12963.2708906149 
2801.6657058187 
2423.3775129140 
2547.0292660679 
2564.7642451085 
2416.8116285333 
2264.3070792718 
2152.8741367703 
2078.4866118019 
2055.5115130072 
2010.0201371910 
1968.3444008437 
1967.8242467451 
1974.0402359419 
1989.9772698347 
1987.9379020257 
1974.8578336355 
1994.7205342616 
1978.2239787403 
1908.9226916047 
1897.4385101970 
1929.2075109185 
1958.7240631170 
1959.0419059152 
1961.7746790333 
1996.5251504894 
2023.2201460620 
2026.3678057115 
2030.2605674529 
2046.1195623778 
2030.4981445036 
1994.6448719839 
1988.6551232942 
1980.9187320238 
1968.6554974305 
1969.2526185307 
1974.6497866557 
1989.6527190130 
2008.0335419825 
1988.2569723893 
2026.7895322416 
2014.6299509958 
1987.0316819385 
1998.6695036631 
2052.1622590081 
2103.5090457183 
2146.6239136827 
2240.2655037407 
2407.5334734155 
2507.6566989226 
2474.3334959578 
2213.6864115278 
2078.7077945595 
1878.9809740598 
1864.9667602542 
1877.7248966947 
1839.0287500828 
1819.2742479620 
1738.3496395618 
1608.4478699430 
1548.0361635699 
1490.3495883315 
1412.0164613061 
1315.3491500259 
1250.5584283172 
1206.8938775634 
1232.2754385704 
1239.1142114310 
1256.7251982754 
1251.6071285692 
1259.0573745843 
1292.4397089648 
1292.0181308969 
1276.8701043234 
1269.7521112303 
1277.7620655656 
1295.8282212158 
1301.2136072498 
1322.3496890659 
1313.1284436002 
1241.5475376675 
1175.2976429727 
1177.5800340001 
1286.7361757543 
1596.5302171254 
1749.7162957801 
1842.8490966625 
1986.1827658515 
2145.7042149040 
2246.8600721876 
2198.1479009396 
2156.3840190062 
2133.5767975591 
2053.2825833870 
1985.4742199012 
2044.4807607971 
2197.0212914684 
2342.2874265831 
2442.0360632815 
2520.2611616260 
2499.0504516381 
2458.3096723342 
2370.0100333479 
2232.2871393637 
2038.2231091369 
1918.1787941878 
1949.4237534081 
1964.4005237108 
1890.1682579303 
1824.8012075792 
1774.4622041137 
1859.8321856451 
2093.1367670209 
2248.0000783003 
2325.3690572637 
2409.0514458486 
2335.7935218136 
2451.7377064615 
2552.3192815387 
2630.7086539535 
2517.9704104217 
2224.6965320261 
1993.0864357714 
1915.3290727053 
2067.5255545564 
2172.2993502815 
2189.9899934113 
2119.8380314584 
1986.1406372304 
1842.9764852348 
1668.1785518006 
1554.3384417482 
1492.8005123004 
1467.4072893182 
1475.0493933298 
1511.7859846455 
1545.4483658088 
1583.4404633403 
1610.9115303708 
1647.6564105442 
1641.9090542484 
1672.2888117201 
1756.3244285088 
1778.6660096970 
1661.7790147143 
1624.5409200854 
1635.5567958029 
1586.6561322520 
1590.1806921376 
1571.3171697112 
1547.4352039610 
1562.4900133147 
1555.8147915146 
1578.4626832330 
1597.5557342785 
1618.4013452841 
1597.0597479457 
1537.2166907271 
1421.0611471073 
1381.5373592517 
1385.8022392089 
1341.9374493506 
1283.4805806883 
1247.9248026495 
1244.6034147919 
1235.0221123242 
1164.6530765383 
1104.7012700246 
1070.1523005157 
1038.0732041927 
1014.6067224676 
1007.0668226004 
1004.1374122276 
 994.6228292234 
1011.9522332070 
1010.6381138172 
1011.3442339903 
1008.0626019851 
1008.8581833076 
1019.4069790367 
1014.9039200535 
1014.5747388822 
1011.0943066203 
1009.3199074317 
1021.0412811579 
1020.2309987078 
1022.4644571117 
1031.8819615189 
1044.0308234235 
1059.9955850788 
1061.9158979761 
1078.0816206606 
1097.4714069667 
1113.6043690875 
1130.4032692929 
1138.3504556240 
1152.1843546468 
1156.3217635884 
1176.1188940836 
1193.3852177219 
1216.2960928096 
1234.1558463598 
1238.6911343854 
1252.3226060470 
1262.5995777064 
1267.5256240667 
1275.2935541121 
1283.9626927465 
1301.0634061700 
1319.9836763678 
1327.2403769049 
1335.7385321118 
1365.8587822244 
1381.5831212466 
1404.8260965521 
1438.6034966435 
1457.0377716388 
1457.2742264675 
1488.6068685509 
1510.4058013948 
1540.4334418960 
1561.1706662278 
1589.7303826287 
1628.0315758886 
1663.0042276954 
1694.6949149181 
1755.8045969469 
1817.1530289244 
1833.4006471342 
1613.2884398522 
1647.5196766513 
7994.6152218003 
11451.6587434450 
11589.6425590635 
12138.6464611344 
11582.4482961061 
7623.2867996768 
10603.7718998387 
15035.8781190367 
15639.9822780478 
15688.3869758752 
15747.7348564585 
16473.4284347847 
6438.7726143547 
6466.6391066442 
16481.8587264268 
15818.2483471366 
16334.6615949522 
16303.8483257307 
15179.1569822332 
10740.7200773617 
7664.3747807383 
11297.8720528404 
14058.2413236857 
17696.3156327453 
18601.3371309968 
13319.3148379682 
2825.6158791070 
2474.4878727761 
2563.2925622174 
2617.4259059521 
2664.3905927728 
2701.3416358594 
2812.0220637376 
2898.7325257085 
2926.7610181664 
3067.4223506008 
3010.8341467661 
2781.7456925232 
2550.3109516895 
2454.4505541766 
2377.4451443017 
2333.5340873497 
2317.0885894081 
2275.7204536896 
2284.4310246396 
2287.0328109832 
2297.5283827399 
2259.4899984291 
2236.7997794794 
2191.6057807586 
2139.1346204872 
2143.9696050705 
2181.4601790838 
2223.2967909607 
2227.0764578809 
2261.3831822937 
2267.5599613119 
2303.0272318430 
2295.5343855359 
2310.1038609803 
2305.6032850086 
2279.9508822797 
2284.8148449370 
2258.8399294326 
2261.7765864941 
2253.2896117793 
2223.6543796489 
2245.6475692793 
2255.5832575671 
2265.3909231023 
2232.6369470274 
2186.4896475192 
2223.6910559384 
2353.7515432356 
2386.1006466208 
2386.9639343542 
2441.7370276358 
2496.9164783688 
2593.5185546708 
2575.7095146302 
2152.3725405518 
1775.0216472021 
1642.8647819108 
1666.6855054321 
1744.5332544383 
1770.6745326870 
1766.4601144123 
1677.4787395881 
1559.0969007333 
1500.7718576761 
1425.4809877877 
1397.2626277282 
1413.6395002891 
1408.1839339869 
1356.7122203875 
1317.3356541454 
1287.8458654660 
1216.4946227891 
1165.4835789199 
1164.2143798036 
1202.6208606150 
1219.8101644150 
1236.7311736824 
1267.4107744809 
1267.2187000304 
1251.0112067480 
1231.2085671147 
1164.2936954663 
1145.4295573959 
1156.7329553497 
1351.1822649722 
1556.3721883326 
1650.0448673621 
1672.4261320933 
1671.3127896746 
1678.4935256186 
1698.9814310645 
1770.8573254539 
1723.6935145806 
1689.7102246341 
1797.0403496313 
1957.4279277748 
2023.9594191137 
2113.4654956482 
2055.8153082219 
1940.5400698316 
1913.6844192544 
1944.3175090879 
1929.1382718999 
1918.2443650849 
1825.7634378514 
1703.4311494812 
1626.1789179125 
1553.8459489700 
1545.7973726094 
1641.1050478739 
1765.9596099202 
1916.7138699160 
2011.0095446991 
2129.8381313183 
2237.3828899823 
2058.1772652686 
2104.7293178905 
2145.0940226932 
2199.9813067511 
2322.5591802643 
2340.4009390821 
2138.9074077886 
1960.8806432441 
1988.1421086258 
2018.1733973973 
2092.3134982115 
2095.3442578142 
2031.9181260476 
1992.4260884304 
1954.4536910856 
1834.4120517542 
1703.2561105916 
1542.4714278164 
1422.3619088490 
1421.7480473064 
1418.0488382438 
1436.2294478988 
1498.4891177934 
1458.0920818236 
1422.3068209205 
1436.3364513821 
1471.4432519223 
1511.6789858629 
1452.1498408396 
1336.1026115125 
1247.7687203618 
1243.1969591125 
1242.6414941928 
1241.5638935877 
1255.3493442600 
1248.8525491701 
1215.8921178707 
1159.2045305253 
1148.4381735534 
1179.8848184499 
1180.9962159640 
1179.9765879820 
1189.3174091417 
1220.0687044369 
1219.6898271464 
1215.3678857986 
1197.6066949190 
1145.6036537685 
1107.0759784351 
1080.0470748635 
1052.9661114635 
1017.0537358221 
 985.7593745871 
 980.6450148225 
 986.6407087665 
 984.9417306477 
 977.2341693773 
 982.2629609789 
 985.3766220513 
 990.0544146640 
 996.8426560971 
 989.5682695047 
 981.9439707006 
 985.3334628349 
 992.6851473493 
 998.2237242426 
 994.4852507081 
 991.6686398782 
1006.4403696817 
1018.6829455432 
1028.6296611780 
1047.8828384881 
1051.3994709778 
1058.1842418593 
1061.8355605256 
1071.9555735800 
1091.8711274662 
1121.6293986404 
1143.8659400144 
1158.3922507063 
1173.3904384267 
1201.7135544429 
1215.1690364415 
1224.8849878945 
1226.4236223298 
1247.4018504699 
1264.8149911437 
1285.5472477080 
1300.6451158633 
1320.4307212022 
1336.5149746775 
1358.9137562052 
1361.6828405816 
1397.4110217185 
1424.2714160555 
1450.4758489448 
1487.6844449724 
1523.8328045324 
1583.6559013042 
1614.9255017523 
1669.3351497221 
1704.6333863769 
1723.3368160177 
1746.8874118952 
1785.5787191136 
1887.0766024295 
1951.7402253399 
1972.6796256925 
1951.8575775716 
1915.5406855903 
1902.2238134803 
1896.8166669667 
1876.0102452202 
1612.4196766637 
1628.0426715595 
7930.9215192563 
11349.2880866164 
11552.9682152714 
12213.0381302030 
11653.2222588306 
7632.1534199283 
10621.8023227600 
14995.2014017573 
15556.7855123811 
15655.9627784279 
15676.8422905051 
16432.5500454379 
6460.1488677695 
6435.8447145606 
16469.1410846792 
15829.5444093049 
16408.3090261499 
16413.2313807359 
15176.4004700476 
10734.5045009610 
7663.7460255530 
11213.1979745627 
14081.6836668610 
17698.9137083864 
18523.2636797976 
13618.9474271215 
2907.4102217429 
2465.7142796573 
2607.4001612388 
2689.6345785623 
2689.4626939128 
2752.1480201307 
2802.5095467678 
2880.2630315570 
3016.2167768625 
3119.7229585181 
3148.6357392852 
3297.0648550894 
3363.0162011455 
3265.7966499087 
2976.8187232342 
2746.0252374195 
2623.0074216796 
2529.7507407561 
2462.5632076481 
2428.4887875267 
2445.4976976143 
2446.5006952691 
2444.6245948498 
2410.7692216983 
2402.4315797428 
2362.9631674723 
2300.8168117343 
2262.7778221677 
2291.4891766415 
2359.6127343917 
2361.3201503713 
2390.7040438643 
2406.5208610081 
2404.7698993042 
2424.5027312771 
2438.9208547407 
2452.2743674618 
2434.8431573492 
2419.3191430844 
2418.6398024973 
2369.9611009982 
2346.7011057554 
2354.5302092168 
2357.3551692681 
2395.1195354075 
2338.9114150413 
2303.1693900800 
2308.7642234498 
2384.9371029924 
2498.0375244764 
2514.5383116203 
2506.1399163451 
2476.7668714460 
2477.7352703240 
2457.0715168260 
2138.3961946223 
1866.1734761616 
1683.5246220802 
1595.4707429889 
1658.8733499528 
1730.5089376433 
1699.4266731945 
1588.8144474987 
1506.1740186862 
1438.4146017411 
1379.1843439917 
1392.4394643881 
1433.0839600709 
1435.4022257059 
1401.5299089214 
1370.9646144042 
1312.3005927469 
1257.0378437265 
1250.4284036614 
1233.7658087100 
1238.8496722510 
1245.9830758115 
1227.1431363811 
1227.5976590280 
1240.3204718620 
1259.8917095337 
1180.0736502826 
1109.1790044924 
1114.3528245217 
1200.6332114821 
1411.4074306114 
1500.2948447656 
1518.9641496250 
1529.4585779734 
1567.6077276683 
1594.4696967101 
1588.2045164492 
1576.7195278004 
1629.8464361085 
1663.3156164412 
1785.0457567243 
1802.0485836121 
1863.4336028165 
1831.6427671305 
1752.4724852700 
1747.1281848613 
1819.1546420001 
1830.6550666494 
1793.5013704802 
1742.8293387771 
1671.4010502165 
1550.5121365459 
1473.1314096441 
1505.7507940603 
1603.6752441433 
1736.0072484592 
1851.6109713579 
1966.7480645588 
2112.5451551527 
2141.4885293177 
1871.8291109795 
1973.3776719501 
2088.0582981031 
2128.9806635092 
2092.5701619814 
1989.1162123116 
1913.4680721955 
1809.3931899497 
1766.3760844232 
1793.8147180441 
1879.3139277663 
1893.0422967059 
1917.5265401147 
1862.9122454899 
1820.7712268938 
1804.1858844705 
1775.3802848682 
1804.9892932427 
1720.0927814787 
1505.0432059630 
1338.8054268972 
1304.5341056588 
1256.1803794624 
1206.6936132629 
1203.6114691468 
1175.3818064388 
1177.1461309832 
1159.5302253300 
1147.4603987718 
1133.9996812953 
1126.9753642686 
1065.5247081161 
1042.8573758316 
1032.9502237490 
1019.6921633636 
1016.6950074535 
1010.5598964172 
1008.9231591547 
1017.3549941461 
1035.6493530631 
1023.3105073397 
1025.6658016436 
1029.9925673106 
1048.6387173271 
1059.9742113017 
1047.8202868945 
1036.3006812785 
1011.4246014877 
 999.1673738269 
 997.2887386749 
1000.4836612421 
 981.2364619910 
 969.7379412157 
 965.4264021831 
 964.9376792401 
 961.8818167817 
 959.8751204414 
 958.0601635791 
 953.0014800490 
 951.6920194627 
 960.1070236784 
 968.2885228707 
 968.4254815129 
 974.2958421257 
 977.5596186235 
 979.9113749335 
1000.2600370717 
1011.5205926063 
1028.7329168033 
1036.0146741243 
1037.3105792795 
1049.4153159824 
1048.9455854286 
1063.7877336799 
1072.3762398702 
1091.6521173039 
1111.3684345119 
1148.7828316023 
1170.1735721689 
1203.9033005156 
1229.3081643456 
1237.3302539197 
1255.0605806603 
1278.7965294359 
1297.7267978401 
1321.4056935385 
1354.2586016747 
1384.1879709444 
1404.2070653571 
1418.5670498650 
1457.3783521347 
1506.0920495951 
1541.7551506058 
1590.7666800639 
1677.6672430293 
1754.2199501042 
1829.1174461551 
1880.7744637897 
1967.4416342791 
2134.8875943249 
2241.1950099740 
2265.2033883114 
2185.6988016674 
2130.2082265579 
2092.2944918846 
2044.2022478924 
1978.6790252402 
1968.0328374853 
1952.0587232753 
1915.4145240501 
1895.9920986465 
1911.8772289828 
1863.1636927377 
1592.8660807257 
1641.3689848600 
7957.4279945761 
11372.0996218763 
11513.1468578610 
12199.4434069651 
11630.8287857997 
7632.2051659466 
10564.9555962350 
14972.8644729013 
15559.3155196241 
15594.6505876663 
15661.4180335542 
16439.0586631046 
6476.0482720848 
6406.7227929464 
16431.2653459503 
15830.8670316721 
16475.9428227772 
16343.9796896019 
15184.0047983817 
10757.7191255974 
7611.0629220046 
11286.7118106089 
14214.8524864293 
18024.2218031347 
18890.2297944485 
13580.9622180867 
2859.6384973889 
2492.1846851912 
2616.2703476110 
2691.3544738607 
2734.0969402216 
2792.4378205412 
2871.6136199333 
2928.7174461858 
2983.9559851557 
3094.9697195217 
3180.5042433971 
3305.4883265616 
3423.7523595941 
3571.4975748809 
3754.0295618302 
3776.6931620060 
3522.6256539012 
3120.6516816439 
2922.3679794571 
2753.1064707073 
2668.7529641416 
2655.0789513240 
2632.5809272473 
2586.5677615888 
2597.2295178423 
2595.9449619638 
2574.3252117814 
2523.7880177241 
2442.2098429697 
2369.5586019096 
2408.3617232552 
2484.4978702646 
2499.8260810578 
2504.3734483058 
2581.3623049448 
2561.0310318325 
2557.4909680093 
2576.2274234541 
2627.1857403470 
2637.3170950108 
2610.0677510494 
2572.2696807348 
2541.7610478008 
2536.6146787390 
2540.1114428997 
2532.8827612483 
2538.9901394401 
2461.4845164454 
2410.3708912814 
2478.0848619142 
2567.2353997581 
2619.8084158805 
2589.7497434685 
2600.1978094280 
2537.4164214614 
2292.3700368197 
1982.5182338286 
1926.2096035912 
1802.7687191732 
1612.6974735985 
1555.5944188838 
1629.9582897987 
1576.5581894728 
1530.0086907817 
1473.9604043721 
1408.0621091710 
1360.8325445576 
1399.2188458764 
1440.5115405820 
1422.2662588539 
1401.5544776377 
1395.6750199354 
1346.8148870190 
1282.7835847523 
1251.8398860988 
1248.1694820424 
1251.1092162552 
1278.2654122438 
1315.9745531990 
1366.3387702879 
1352.3402928729 
1258.2171221880 
1127.4448963672 
1098.3710931042 
1120.9887847979 
1249.4508654072 
1408.5622016639 
1438.2579168484 
1451.9360293812 
1470.2563923131 
1504.7841603951 
1473.3504745968 
1450.1842579011 
1531.9329563534 
1603.7415300069 
1677.0188103755 
1682.3298506467 
1671.3937859003 
1664.5080522441 
1668.2078879251 
1708.1147255737 
1745.2674029850 
1748.5905661183 
1701.0073248700 
1662.3682736241 
1594.7586483452 
1500.5741247633 
1489.5649954450 
1506.3140967007 
1594.0273926170 
1711.9491980624 
1878.1001789340 
2011.1947184419 
2092.1339425840 
2029.4869513917 
1875.7802111957 
1879.8717685370 
1826.8227711640 
1754.4691443239 
1680.6339700450 
1656.0307520299 
1682.2854321637 
1662.6754586987 
1606.0399284904 
1578.4721692821 
1553.2932791226 
1582.4840610220 
1598.5273621908 
1609.2626369959 
1627.4673820597 
1614.3591018295 
1583.4285653667 
1539.2483933015 
1426.1362092027 
1353.4748973487 
1279.6012367810 
1173.6121535869 
1093.5083538001 
1056.5664221231 
1032.2994280736 
1008.0153846832 
 998.6601472250 
 982.0429178675 
 969.3657578835 
 988.1767434240 
 970.3953119856 
 961.1802591457 
 953.9522018182 
 963.3768926351 
 950.5805433462 
 948.0397756850 
 946.2017146029 
 942.0723597649 
 937.7009273409 
 946.8880338166 
 937.4438429777 
 946.4840408336 
 937.4843500662 
 932.2674174058 
 958.9164417264 
 972.4524176960 
 974.8267481531 
 981.6875105577 
 985.2334476631 
 981.8387793692 
 965.2647528069 
 948.3424976177 
 945.6475562265 
 941.2023573086 
 943.7882346447 
 945.9430697466 
 944.6480418980 
 940.7043696542 
 948.6045334098 
 960.4109281569 
 954.9286151876 
 958.5292529584 
 960.1447108643 
 978.9477734295 
 990.2324270099 
1011.7379999570 
1016.1242810643 
1026.3068068770 
1032.6770870918 
1043.2994132673 
1041.3746675463 
1052.4932661697 
1062.3110505191 
1077.4425721843 
1095.3721479889 
1110.4691101052 
1133.0941395268 
1171.5092889419 
1237.0097447115 
1278.6641488723 
1314.5831767821 
1351.2294313833 
1366.3993270536 
1416.9845537816 
1448.0261362484 
1490.8755757408 
1532.5286372115 
1580.4121904460 
1632.9697980857 
1730.8495513489 
1871.4169608868 
2038.4131880797 
2209.0934236986 
2434.5564476083 
2659.7274001506 
2638.4755868284 
2580.8100230968 
2508.4181536576 
2490.1204748577 
2427.2706186650 
2327.3161680278 
2266.6441885964 
2207.4287398240 
2140.7430669911 
2073.1119166058 
2039.1297009963 
2008.6458252829 
1981.0695729663 
1941.1413424916 
1907.8048103498 
1905.3874442676 
1897.9598364444 
1891.6292654378 
1600.0680912724 
1628.4870196676 
7957.1263418632 
11335.6479042819 
11554.1010737313 
12264.6505252796 
11739.1979920878 
7585.3288090763 
10586.8824854277 
14960.1361534914 
15582.7501209040 
15594.9652324331 
15655.0968784001 
16382.6059100126 
6451.9291996409 
6466.3644144468 
16415.0204562949 
15894.2008396376 
16596.9625210404 
16464.1917946193 
15219.1399822036 
10753.3303065848 
7645.3605276290 
11243.7375513444 
14412.4238299829 
18140.3919050610 
18794.5065561689 
13549.0945640523 
2913.8273150508 
2520.9669987233 
2623.3994570478 
2707.7708543637 
2789.0904255583 
2836.4522070786 
2856.5868741541 
2948.0930773139 
3049.1334454108 
3117.4106249706 
3199.9959756631 
3358.9733313715 
3459.1538401545 
3586.0842941353 
3729.1993790448 
3884.1894658424 
4065.3072416338 
4198.9959675957 
4156.9891891495 
3726.4126614244 
3306.7363578625 
3095.8432034697 
3002.9736777171 
2918.3955743012 
2848.5208481071 
2842.0879174391 
2818.2103295556 
2814.6477899729 
2780.9312501778 
2802.7046355791 
2676.3786999007 
2559.8993602443 
2560.1647308821 
2588.5129459402 
2639.6699325019 
2659.8716815220 
2711.9266366600 
2726.2320402045 
2747.0572107808 
2783.7347562480 
2784.4840703965 
2759.3200251824 
2767.3625078920 
2751.4264906033 
2737.2028141909 
2723.2717892569 
2690.0338178633 
2706.0443163168 
2657.3675888103 
2552.8666973816 
2525.0316316738 
2655.3292273826 
2709.8210414217 
2747.1891304721 
2735.9609029349 
2644.4393725815 
2285.5470638050 
1843.8868203286 
1807.5976557683 
1803.7733709247 
1712.8391416841 
1569.8180422995 
1476.7450196745 
1486.0874971696 
1454.3000668768 
1409.2592991367 
1362.3784513871 
1375.1106772661 
1399.7783332610 
1412.8208379813 
1401.4672701900 
1382.6976707736 
1367.3826250087 
1386.9907288152 
1348.0628220087 
1304.5903348800 
1247.7216970537 
1248.9016758518 
1251.7728617709 
1258.2672989322 
1290.2954725100 
1290.2138293828 
1246.4341403292 
1171.2283247058 
1201.0746139126 
1236.9523518159 
1334.0591097735 
1360.5401929452 
1332.3681603515 
1349.2229037193 
1394.8519933061 
1416.8114861901 
1358.6128801632 
1410.4391240177 
1471.2687895293 
1498.0613382087 
1496.7046018541 
1530.3179513246 
1567.5112328927 
1619.4360066255 
1658.2345733872 
1625.6613800860 
1600.7206716979 
1608.0371596879 
1526.1457398758 
1505.0099323230 
1467.0296481064 
1478.5540873876 
1611.5808437635 
1693.7235814124 
1799.9739797990 
1948.7042616863 
1986.5007503306 
1966.0546557656 
1902.9991673743 
1692.7706239859 
1669.7428843978 
1665.9620863950 
1644.6409403584 
1608.5966351703 
1576.5720709296 
1605.5598562610 
1588.1132437221 
1474.0809032048 
1365.1541737807 
1322.0902455922 
1295.9844620805 
1315.7378709840 
1308.4970405968 
1275.1345203985 
1267.7662234518 
1246.9000991535 
1214.9604495350 
1165.1296757566 
1133.1790973483 
1100.5347628107 
1073.7004225831 
1029.4451800662 
 989.9779963489 
 955.9530822172 
 938.7169248955 
 927.4579777226 
 927.4522017465 
 929.7240450586 
 935.4747032941 
 923.3998145348 
 927.8471855563 
 929.3454279583 
 927.6429609473 
 922.2406333507 
 913.6418605610 
 904.3712617465 
 909.5678814384 
 907.6148866821 
 905.4373992220 
 900.9873948154 
 913.1674239385 
 917.5680694966 
 913.4778781099 
 919.0212315907 
 924.0171424750 
 936.2834916219 
 936.3082594315 
 939.1010426583 
 938.9576880070 
 944.2339045108 
 925.1697482632 
 928.6804292904 
 934.5341319594 
 937.1199967979 
 946.5869757222 
 944.5475299324 
 951.2153603280 
 951.6613988815 
 955.4206611032 
 968.3822412760 
 979.1057309529 
 984.6054360280 
 997.9595741800 
1008.0018772691 
1018.5698119630 
1028.8588721395 
1031.2199646079 
1046.3872846779 
1049.9754302243 
1054.2726330111 
1073.4893364098 
1072.8230542268 
1080.2448287546 
1108.5879454291 
1119.7446108086 
1169.2083281222 
1269.1702902777 
1358.8677362394 
1391.2953043482 
1424.9790134083 
1488.8549242947 
1552.5196011505 
1607.8009551072 
1676.9450722923 
1781.1804348177 
1970.1328908402 
2338.5912974426 
2791.4713499684 
3042.4795815434 
3040.4417885883 
2968.9334755997 
2868.8094352730 
2772.9059174793 
2692.4380022584 
2600.9442934808 
2538.8141505421 
2513.7399443959 
2435.0979553751 
2381.0314910621 
2345.3536426380 
2262.8458270568 
2193.1025414808 
2144.4138704223 
2069.2539545589 
2051.5056277615 
1992.5476070229 
1955.1999246492 
1926.5680372773 
1927.0650776123 
1902.8354082429 
1891.9939685676 
1855.3982649404 
1573.3220130837 
1636.2536513749 
7953.2549319051 
11373.0533539772 
11518.0377997645 
12191.4021496833 
11658.0888673533 
7614.2191792202 
10622.5170264746 
14934.5498729514 
15491.6806708620 
15595.1469082258 
15601.0973376007 
16420.8781860428 
6446.5194518491 
6425.8145979525 
16332.6642689275 
15977.8341096361 
16809.8003682965 
16447.2355401989 
15274.7933381977 
10822.3936431568 
7713.5662700801 
11359.1703031503 
14714.3777651550 
18482.9168551452 
19255.7925747418 
13858.8273942896 
2984.1487062643 
2571.2384740845 
2702.7297103612 
2775.1788729008 
2842.0517179405 
2870.1325163414 
2917.4568120483 
3057.7114860634 
3113.3866433673 
3242.2211875811 
3313.5464641886 
3474.9769475173 
3596.7114943083 
3672.9575231021 
3876.6344969789 
4016.2494455758 
4222.5984316333 
4382.7060345867 
4557.5039858020 
4707.1240250986 
4892.5289639659 
5081.4783212355 
5283.6192639401 
5500.0391788249 
5761.9043139631 
6058.7531234154 
6353.8750188934 
6653.9330563693 
6894.1355475034 
7178.6093792339 
7525.1620708135 
7951.5950394795 
8306.1025685261 
8575.7605032985 
8943.3797792172 
9360.8485611471 
9824.7613522023 
10058.8257554271 
9021.6498589282 
7546.7496646580 
6721.7123168101 
6257.7633241151 
5931.4010301734 
5729.3475496811 
5585.0099790639 
5445.7015870756 
5288.3560339943 
5214.8549621879 
4836.2429054135 
4648.0824226049 
4604.2013843910 
4518.7883118111 
4469.6254707174 
4458.2777543226 
4392.5614525648 
4387.5447743238 
4299.5974574153 
4339.9939238237 
4354.3295955071 
4302.3208155047 
4271.0596181288 
4094.6139050456 
3321.0096395042 
2405.3351617285 
1999.7667249965 
1787.4639486209 
1624.2422253502 
1429.7361314674 
1374.2636272432 
1359.7406867576 
1320.9556947594 
1259.3986675889 
1153.7133442180 
1124.5263016514 
1125.3347546591 
1191.5717694062 
1237.0737850675 
1260.1708226679 
1305.9227695206 
1332.4215994795 
1310.3616620145 
1301.8976966062 
1270.8600386478 
1202.1471841235 
1148.4824976396 
1129.8271497739 
1097.5606516588 
1066.8042199881 
1047.5400762369 
1036.9030449478 
1023.4098864071 
1025.7164338472 
1065.4919831576 
1088.0079697413 
1082.7197884109 
1094.8696029871 
1096.2850436307 
1097.0537903331 
1097.3812118991 
1125.7151701904 
1191.3003226042 
1231.1693596232 
1246.5475388858 
1287.6087280636 
1374.3418378823 
1410.6391271468 
1424.2442178401 
1422.4775543684 
1406.3915198781 
1399.3945861421 
1398.5869898480 
1423.4894827330 
1347.5566339797 
1294.0959580035 
1263.6833463040 
1733.0114753637 
1805.4617057027 
1795.0952175140 
1828.0825168834 
1682.5434114782 
1403.4918970789 
1290.7041424148 
1264.8089475366 
1212.9592219159 
1151.4027106282 
1082.6265096911 
1049.5778290457 
1035.0781546929 
1020.7394086064 
1015.1173170523 
1007.0099907328 
 995.1038341358 
 986.0643858589 
 974.5041342193 
 969.3567276996 
 959.9350037836 
 954.6328404670 
 946.8476216300 
 946.4034591731 
 933.2860903745 
 916.0107536510 
 903.8776792002 
 895.8094356446 
 896.9799863947 
 903.4070774450 
 905.3878542112 
 900.5704477052 
 896.9014944526 
 891.0113198054 
 888.1228782550 
 890.8775252437 
 888.4443084385 
 893.7911077055 
 896.5839960845 
 894.7983433849 
 891.0774991753 
 892.2678022640 
 898.1600854950 
 895.6697083120 
 896.2910091132 
 897.1555483962 
 899.4052773827 
 903.8236515827 
 905.8782857555 
 917.0514211046 
 929.0101258244 
 925.7014631399 
 930.0734042027 
 940.8549096745 
 949.0329973817 
 948.2524798258 
 944.8017047549 
 972.5833123386 
 979.3368776763 
 985.0622690270 
 993.0728790327 
 988.2291980680 
1002.4653810991 
1017.4840062513 
1025.1975601214 
1039.3580046456 
1045.5710196668 
1057.3985701255 
1066.0965366270 
1069.9519788532 
1072.0673581765 
1096.8921881621 
1106.5966509521 
1124.7364241879 
1136.8850000808 
1211.2175154043 
1424.1981832243 
1566.5296993610 
1689.2094284129 
1765.9024661756 
1838.8204893630 
2131.6636975241 
3062.7060299215 
3687.7552334518 
3646.0790516473 
3511.4684977208 
3402.7843158851 
3321.5828679744 
3182.2266561334 
3088.6504247045 
3003.5465745274 
2905.2185094418 
2842.7486939590 
2776.7967290192 
2691.5388438424 
2608.0573654261 
2557.7151624609 
2502.5803322161 
2393.3465610547 
2337.2318959579 
2305.6434527657 
2235.1421204228 
2166.1382483828 
2139.0652647982 
2101.8506394172 
2010.4669945061 
1968.5683348294 
1946.4615649720 
1922.3244082548 
1895.9213663553 
1893.2094396073 
1881.8098025719 
1847.4212813308 
1580.0653088571 
1639.2175960308 
7989.0618403592 
11381.2579809263 
11583.3291970561 
12290.7258937388 
11714.1213710134 
7634.6265455986 
10602.0524381586 
15008.2537110939 
15589.4975829767 
15541.5853515976 
15672.3695234116 
16450.6008183950 
6507.0335538720 
6427.6556287820 
16389.8295589449 
16043.4065751892 
16819.3969621360 
16479.6885380861 
15245.4785596070 
10881.1546950835 
7774.0597914647 
11429.1414359598 
14717.1806536914 
18640.2167910497 
19380.9182574555 
13896.7637417666 
3000.5667364433 
2579.6435750195 
2706.3480134667 
2780.1685160532 
2826.4080071968 
2910.2705633581 
2996.9363467710 
3046.9139324568 
3138.0114857195 
3296.5886761881 
3357.1530072689 
3458.3975989995 
3564.5878670442 
3723.3186998863 
3901.0744739665 
4077.4596316313 
4248.0147537504 
4402.4086086917 
4591.1286966815 
4724.4705712384 
4928.3308667499 
5091.6999222253 
5278.9355246308 
5534.3002227008 
5814.6738181905 
6114.4786193528 
6392.0025321668 
6675.7190576349 
6965.1156157832 
7336.5608770354 
7634.2288637011 
7985.9994144203 
8340.1092929781 
8677.4465968647 
9043.9003724499 
9450.2868080746 
9915.5147950800 
10435.2535192176 
10921.8259890716 
11483.0453422845 
12014.8781635931 
12504.6003494018 
13079.0760329903 
12795.8133994931 
10785.4049369561 
9153.8799890641 
8375.3560810259 
7863.1653604239 
7439.5186825684 
7215.5500149517 
6923.7768935209 
6730.4288121147 
6489.4514437270 
6082.6150111539 
5568.7565427237 
5312.2644958244 
5171.1529409294 
5053.5155856263 
5053.6239943372 
4948.5117212635 
4923.6968691646 
4888.0615618166 
4835.3720814340 
4843.1728961356 
3990.1319588564 
2764.1607797198 
2123.9954373960 
1807.7701696158 
1506.1758337266 
1424.4345881835 
1390.9903502257 
1344.8999258442 
1294.3641164771 
1180.7679273825 
1106.4644482732 
1124.9235051640 
1191.2852202696 
1246.8682570447 
1251.7327258018 
1249.4937992338 
1233.0510346483 
1217.0272563940 
1186.5521202230 
1143.9635381773 
1100.7160042600 
1078.8518602988 
1066.6974024177 
1045.3190830826 
1015.9378739917 
 990.6102540876 
 977.6649586766 
 981.4883955956 
 998.4947302105 
1015.2790683021 
1045.6527067964 
1066.7351481193 
1075.8060672614 
1111.1841774190 
1139.9895979849 
1134.1354708559 
1131.5851347254 
1129.0438489287 
1157.2446621887 
1214.9738994264 
1265.5208268699 
1277.7026656958 
1242.3523146629 
1138.8279070483 
1082.0266036051 
1047.6693849472 
1028.8692672728 
1029.3845052120 
1016.8553987072 
1001.2107421599 
1039.4250253767 
1313.2122091403 
1292.8959320441 
1250.2013830806 
1205.8144776561 
1174.3780511553 
1155.0495894229 
1140.3813416777 
1162.7433662278 
1188.6917616961 
1146.1906468122 
1080.2990441857 
1019.6505589271 
 965.2723021760 
 950.3900634490 
 953.7226413696 
 946.0889486844 
 929.4001328749 
 914.4193408445 
 908.4638531011 
 921.2590643953 
 914.7642042276 
 908.9890108096 
 910.3272045371 
 907.9182404549 
 912.6753583925 
 921.2700015522 
 921.6160273283 
 912.6262573064 
 887.0355452259 
 873.1869556790 
 869.5160634990 
 885.6015808411 
 886.4483437399 
 885.6380827120 
 879.5639781495 
 880.3470723064 
 879.7213718078 
 879.0396657831 
 871.2958760415 
 874.3471876058 
 873.0868662447 
 875.8046462495 
 874.6291413625 
 881.4003275826 
 885.4578294195 
 896.8519766539 
 899.3683572596 
 902.1161757198 
 904.6864566020 
 911.4939537459 
 915.6434391096 
 916.0244690766 
 935.6380224148 
 949.0175999938 
 954.7054300193 
 965.7996970494 
 975.1520297942 
 988.3060273741 
 996.6270695243 
 997.5028090881 
 999.2201084280 
1009.1224782683 
1017.6833976300 
1026.3594041676 
1034.4536865933 
1047.6875440067 
1062.8876333524 
1073.2339897143 
1083.3680728304 
1095.2348056433 
1105.7970492732 
1132.1021154944 
1157.1042446365 
1201.9824260854 
1371.3813341805 
1692.2473900931 
2034.9077366277 
2524.8898344417 
3484.9697553482 
4120.7546060491 
4098.7803137693 
3945.8688376909 
3816.8366789714 
3710.9908142782 
3613.4967132814 
3517.3119683914 
3368.8332597698 
3271.6533776383 
3169.1714833010 
3083.9442728464 
2987.1135478122 
2885.7093426914 
2777.7314986181 
2712.6988845039 
2622.6471201637 
2557.0022285466 
2500.4862268320 
2412.9827845848 
2395.8964831373 
2319.1898356679 
2276.8945781549 
2221.4555514821 
2119.6180339980 
2076.7799937608 
2019.2863765384 
1987.5573459409 
1959.6954320132 
1941.4618073364 
1901.5395550794 
1884.8960999272 
1868.7929747455 
1853.2407950303 
1850.2061195630 
1573.7258754946 
1632.2933603626 
7961.5196466002 
11378.8316366261 
11579.3806002964 
12234.1643478240 
11649.3244775325 
7641.9823486626 
10630.6646396696 
15013.7159963868 
15556.2892044591 
15648.8155754185 
15682.3476439826 
16455.0951817561 
6461.0498226964 
6404.7277693944 
16396.2093036585 
16019.4377098619 
16934.4656618490 
16514.3779423664 
15252.2744901977 
10886.3343441370 
7760.8596921472 
11404.5466506572 
14780.5866697572 
18529.7962962843 
19501.1701011379 
14285.4476550061 
3030.9203638238 
2601.2091011378 
2725.1037848609 
2818.6415968068 
2907.6477955079 
2944.3453043196 
2967.9554251795 
3064.3875569925 
3165.2803525332 
3303.2421665563 
3333.7179899231 
3508.0838383708 
3633.0495528127 
3728.7101536573 
3890.7556453223 
4066.3144469055 
4285.9439420957 
4405.2723930177 
4573.7187060018 
4795.8368383677 
4959.6380135400 
5152.3586068081 
5367.3607422846 
5587.4571842222 
5859.2701492069 
6138.3980225682 
6401.0800000689 
6741.3930149200 
6982.0575965863 
7283.4907066379 
7658.3370817784 
8033.4798451821 
8386.5904355586 
8710.4023776168 
9087.2681303411 
9578.9925619059 
10048.7439379474 
10466.9416801616 
11050.6744219018 
11645.9882708744 
12049.8919332879 
12697.8699281243 
13360.5107386069 
13951.5653758498 
14587.1734776721 
15223.7681703192 
15926.6482515846 
16467.0138567263 
17007.5540054599 
17070.1185368801 
15527.4629910733 
13300.2354724576 
11600.1414608208 
10508.8596853551 
9814.0949931125 
9210.9651433794 
8612.3336632418 
8222.7438676926 
7855.5412679305 
7418.5580196642 
6598.3809199932 
6151.9446324237 
5948.5917248252 
5757.2232911289 
5675.9599928622 
5566.3617640988 
4533.4604397634 
3211.0552838833 
2636.8497537350 
2161.1902850032 
1602.1193746302 
1387.6490386285 
1326.4801236725 
1303.6707832144 
1282.7435615531 
1174.6311369059 
1100.1195311130 
1207.7929295041 
1279.0389711720 
1274.9844445934 
1222.0774415031 
1184.7819931005 
1142.2232018986 
1087.7971843049 
1068.9798171334 
1046.0155683874 
1008.8447866125 
 998.3240937914 
 998.7069029161 
 999.0274220552 
 990.2345491058 
 982.2372852713 
 973.1801352803 
 982.2137218127 
 985.6205262396 
1011.5934988492 
1053.0500563368 
1082.9045309871 
1104.1766297839 
1117.5994168938 
1119.9766901427 
1159.6732215036 
1233.0287864055 
1204.6230230902 
1072.8588260247 
1011.9616062844 
 977.8119691322 
 962.7313592921 
 957.6056563102 
 952.2581485332 
 941.9717285458 
 946.0217192014 
 960.3677662790 
 968.7084585820 
 959.0131528638 
 959.2586459530 
 958.5857806911 
 955.4601457023 
 963.8090253512 
 968.4707936386 
 971.8932008116 
 985.5799926107 
 992.1722831695 
 992.6225134057 
 977.4101797971 
 970.0006552401 
 949.1281871864 
 946.1114254869 
 947.9750377487 
 942.5559934634 
 950.5757497869 
 949.1880855434 
 939.6374749597 
 937.8106154938 
 935.0922878991 
 903.0108794689 
 884.9386924227 
 891.8526683780 
 883.6162278036 
 880.6559446992 
 883.0901570566 
 887.0292341729 
 891.0786125744 
 888.1172034112 
 877.9633193439 
 862.6932385988 
 864.5644765000 
 868.7858010854 
 864.9986886880 
 871.3836199416 
 868.6740396235 
 866.0852104682 
 870.3728048640 
 869.5595051276 
 869.8294075074 
 877.6180342846 
 877.8211822557 
 888.5062745320 
 883.2838563662 
 892.3824929558 
 898.9979026705 
 902.7738920952 
 897.0402792046 
 899.8694648903 
 902.2445500507 
 904.7857104807 
 902.8099088170 
 916.8378565472 
 929.0455343289 
 952.5141588056 
 972.1335331455 
 985.0104297096 
 995.8417951884 
1003.5880237983 
1011.0615063765 
1024.1124655535 
1028.8671750394 
1030.3187028315 
1039.5490479090 
1068.3231711252 
1087.1251960759 
1106.2933614811 
1133.0801984687 
1154.9132754660 
1179.2817822504 
1209.2780353146 
1365.0419430753 
1706.8738321641 
2322.2937243511 
3669.2971030318 
4751.1573130748 
4655.3226249302 
4462.2149169571 
4305.8805544671 
4169.0487466931 
3999.3606407759 
3921.8650779732 
3783.6568966304 
3624.1744788691 
3477.0133903133 
3392.9311760376 
3257.2673939900 
3189.6594723177 
3075.8832089426 
2993.6849532643 
2869.5714295652 
2784.6463899185 
2719.7831407501 
2662.3484263573 
2599.8870870841 
2535.5735737269 
2445.6072203863 
2358.4724205245 
2304.4270579562 
2288.5591045910 
2196.4730521800 
2133.5176266557 
2106.8727416833 
2055.7361844065 
2016.4850179802 
1978.3698977802 
1941.0566559164 
1900.7684850938 
1850.3035605705 
1846.4770572222 
1824.9663066587 
1833.1749706388 
1806.6641646958 
1554.0459786994 
1630.5204984325 
7983.1193054039 
11400.3264347606 
11568.6911226490 
12274.4825907624 
11680.9453707620 
7642.0523361872 
10608.7573388432 
14949.7117302640 
15562.9953776828 
15551.9049075597 
15630.5185513117 
16400.1534894501 
6431.4815223483 
6433.3967919727 
16326.8769531321 
15956.0263826849 
16888.0265612203 
16524.9019254010 
15286.3099902793 
10877.3271590003 
7701.0722602201 
11330.3773090576 
14842.8532692158 
18978.9417330716 
19597.8392211803 
14123.4911634548 
3033.7364476772 
2607.5602832236 
2739.5352569523 
2810.4411863515 
2908.5207263697 
2975.5520459875 
2999.5828547307 
3056.9262683689 
3196.7918505871 
3324.8644397247 
3404.2679698369 
3532.5286052885 
3670.3454945415 
3751.1232572968 
3882.0131122667 
4111.5551154450 
4314.0782623982 
4476.0774306801 
4638.5605768981 
4767.9441683576 
4953.2250422889 
5193.0324229449 
5422.5286804478 
5631.6030052686 
5851.2591737140 
6172.0737341768 
6512.8284522252 
6764.0298042720 
6988.9170577508 
7327.3295019244 
7657.9072291270 
8117.2191623873 
8435.2634552929 
8793.8088339937 
9140.7892382018 
9618.9894134705 
10040.5812391402 
10550.8457846250 
11091.2848987740 
11649.0586169624 
12192.0519979758 
12734.2021960130 
13321.3043515218 
14024.4403447547 
14703.4030899982 
15333.4503508511 
15929.1126207513 
16499.8136143939 
17123.8572739822 
17299.0902107347 
17173.5853709973 
17050.9924323593 
16933.8473942281 
16846.8291526219 
16772.0730067241 
16715.3674441130 
16617.9537977564 
16580.5990864137 
16200.3819580594 
15144.8091617908 
13849.6485518338 
12583.5283716938 
11597.2816249646 
10781.0273740234 
9976.2216273276 
9338.9581412838 
8564.0967881938 
7645.4650120286 
6103.9293336986 
4088.8609130328 
3198.3154008286 
2547.8957867480 
1757.7422170326 
1514.4846360933 
1441.4637532227 
1343.8683816748 
1255.8296670189 
1147.8724348461 
1119.8144938986 
1218.5380963826 
1216.5364193759 
1176.1954749011 
1144.3451182470 
1105.7156012450 
1055.7933263296 
1025.3491779334 
1020.2266001007 
1023.6173372250 
1014.6649039915 
 995.3289274823 
 986.8500155122 
 974.2212406469 
 973.4353972158 
 980.5126355001 
 995.9462751025 
1009.7999000780 
1005.8221806796 
1006.4495941886 
 996.1619636964 
 963.7590195472 
 953.2063298263 
 957.7234160733 
 958.9288082597 
 967.4514332060 
 971.3152945040 
 969.7188684934 
 955.7869900688 
 948.0247723238 
 947.9945638430 
 944.2910257523 
 946.5976752040 
 951.4825389888 
 965.2686709272 
 968.0250303285 
 959.9293608626 
 910.6374323915 
 906.5596231678 
 909.4734488256 
 913.7019909602 
 908.6677954788 
 914.9996700671 
 925.6358343208 
 912.4641546019 
 920.2458161384 
 926.2907159088 
 925.4556493341 
 910.2356670654 
 907.8657390430 
 914.0458814009 
 913.6531642073 
 909.7030334753 
 909.5445076486 
 918.6208948764 
 907.6204407070 
 898.6047167931 
 898.1769361377 
 903.5338390864 
 898.8244057536 
 897.2201000362 
 895.6334842960 
 896.6126880114 
 899.5531191401 
 901.7187868837 
 874.2304506586 
 867.9203186462 
 868.1495657970 
 864.8004789907 
 860.3212582256 
 864.2615490578 
 860.5323761469 
 867.0084514512 
 869.6243498792 
 872.1814902244 
 871.0066552995 
 874.5533499540 
 880.4190667318 
 879.4199862896 
 877.7412462714 
 884.0167695871 
 886.0341033357 
 892.6855670355 
 898.8361766769 
 899.9458726019 
 890.5893141996 
 902.1188800566 
 909.7388254544 
 904.6102328212 
 910.9107400931 
 922.4706950063 
 931.3574763140 
 959.8705992121 
 997.2964363420 
1013.2350633845 
1020.9635260179 
1046.1374587120 
1051.2768662839 
1081.4575227920 
1101.3513410519 
1152.1091863142 
1204.9214456618 
1264.5032216348 
1315.9281136804 
1339.1482053368 
1537.6648190523 
2061.1286211660 
2571.7601487092 
2885.6612599677 
3249.2835052976 
4159.2904975728 
4820.9711339162 
4672.3944596537 
4470.2918396852 
4286.6278996020 
4144.9307387530 
3955.3351264116 
3800.4206970503 
3715.8539427218 
3574.7964381578 
3455.0474776381 
3343.1974171748 
3260.5245345731 
3146.5013316430 
3093.4773104200 
3008.1568079686 
2919.0163216952 
2785.9433274063 
2713.6306241114 
2646.6692801776 
2560.3414555436 
2465.3535573171 
2422.0884230573 
2366.7736618827 
2303.7385405782 
2263.1711575874 
2227.5372062812 
2181.4410800045 
2115.7902878582 
2047.6020815287 
1989.8956890239 
1953.7816153989 
1903.7966010417 
1888.8552341915 
1869.9157151660 
1822.4674289746 
1814.7413187706 
1800.1998734661 
1786.0081437013 
1780.8069394061 
1552.5706722396 
1623.4637310241 
7968.0629511450 
11424.7514273328 
11530.8521360443 
12167.7911344565 
11669.5912439142 
7648.7784752190 
10598.2801140891 
14971.3905637303 
15523.3420607857 
15492.8125782217 
15602.7200103793 
16332.8621151004 
6435.0344657994 
6405.8296679744 
16304.3727853861 
16005.7932426206 
16922.3395119341 
16590.8831503788 
15291.4569570740 
10867.8483952817 
7745.3439963990 
11434.5602599162 
14760.5790580067 
19176.0101277567 
19996.0731997231 
14303.7969341647 
3089.8654182276 
2631.3523923653 
2748.1855758281 
2852.5063386906 
2863.3144085447 
2955.4269060449 
3015.2490448104 
3109.4010081064 
3218.8262501615 
3353.3169715642 
3423.9405133752 
3533.4814890371 
3655.3955083155 
3834.4174642984 
3995.6521016676 
4130.5544103776 
4285.7540150824 
4476.5058618062 
4657.8211646494 
4811.5277894928 
5022.8846494682 
5200.0681466764 
5426.5051980275 
5670.8780218071 
5920.8472304461 
6191.9814471958 
6497.5702554074 
6746.1962634209 
7075.4820557184 
7387.7018291867 
7748.3957884706 
8097.8173069052 
8445.9590825826 
8833.3365907533 
9146.6612138233 
9641.4902492051 
10178.1167529629 
10648.9652876373 
11198.5685422522 
11741.0896774919 
12196.2384925984 
12854.5848006302 
13449.0247945110 
14087.6254612143 
14679.7395940463 
15479.6631619910 
16102.6385714396 
16646.5683679420 
17214.8245918440 
17290.0439349112 
17167.1272636265 
17044.2969759192 
16927.0496152182 
16841.4264969906 
16766.2734810868 
16711.0818546086 
16610.2898764925 
16577.1887606221 
16549.3321717786 
16523.3236779688 
16476.2813960556 
16438.4883700741 
16312.6008741865 
16259.0372675167 
16225.0270622113 
16047.0859336204 
15365.1665545941 
14232.2640172032 
13083.3290841643 
11850.4133945483 
8523.5669374860 
5378.8292339716 
3762.0940067812 
2381.0612906074 
1720.3464030819 
1619.9280404860 
1538.4685896083 
1427.8326090795 
1249.8304984288 
1131.9770660929 
1130.5049265677 
1152.6578959134 
1124.7102935522 
1104.1882340814 
1082.7195613636 
1061.8236246994 
1051.3061695253 
1045.0637885613 
1032.4433491811 
1025.9232719933 
1020.3350474209 
1029.7462161799 
1023.1850206666 
1015.0235694410 
1000.2604386613 
 968.2878247485 
 961.2660939407 
 963.6864951498 
 961.6617122325 
 959.9354489472 
 959.9873872660 
 961.5231402637 
 965.0110347387 
 967.3133076884 
 965.0687099137 
 967.5607858421 
 959.8727759610 
 954.0932298403 
 960.0347523547 
 967.3947320034 
 968.8250841135 
 964.3476301501 
 977.5476168783 
 981.8060867619 
 992.2469695961 
 916.5123348344 
 913.7926169060 
 914.9841417827 
 916.5452571029 
 899.0629814076 
 903.2707370477 
 905.3590453587 
 905.1007567383 
 902.8927373579 
 903.2510022870 
 900.5496235702 
 897.2929242364 
 892.1609692295 
 881.5428534896 
 879.6217398451 
 891.2722995712 
 894.9460205000 
 896.9272240053 
 900.8092644952 
 904.4471287976 
 902.1886765017 
 900.8055763106 
 892.4045078822 
 890.7642641334 
 885.0729551138 
 873.9944830657 
 873.7513736484 
 894.1755411294 
 898.7953365995 
 896.6611089632 
 905.6488947524 
 903.7314164047 
 902.9660932744 
 888.9261355913 
 867.1525849737 
 861.9651817192 
 869.0580769026 
 864.2313895267 
 867.5884398369 
 870.0190553185 
 875.1302237976 
 880.3460763077 
 891.1930101318 
 893.8108735898 
 893.3906640481 
 896.0951864330 
 892.2569439167 
 894.5842473793 
 892.6741380472 
 902.4416298867 
 911.2713828645 
 906.8151649004 
 909.5006501346 
 925.7292793634 
 937.8127838463 
 947.8792961548 
 958.2650750644 
1009.0723161848 
1075.0388473949 
1114.2167942801 
1163.6718335745 
1216.3438977188 
1278.3955843843 
1321.3822555370 
1370.2608817338 
1580.9838357956 
1973.7728011556 
2162.6256044776 
2327.3525012095 
2549.0472466570 
2778.3917965269 
3093.3704757170 
3872.7077842116 
4584.5258685483 
4480.1382500912 
4303.9139659862 
4158.7507581585 
3983.4424588061 
3829.3517502156 
3765.9302589537 
3591.3286954135 
3479.6961104023 
3373.1617165292 
3297.5997327036 
3172.9877211277 
3069.1581285830 
2983.4590418395 
2923.3261761974 
2862.8150357736 
2783.4726461394 
2687.2362860274 
2620.1024991300 
2540.2992902917 
2487.8870651037 
2439.1185294197 
2356.5033778429 
2302.0979214526 
2246.7443336072 
2181.9502397319 
2114.2307911738 
2089.2663584343 
2045.1107090548 
2012.8776055953 
1969.2003491123 
1926.7180256422 
1863.8766683984 
1836.1899081474 
1815.7379444884 
1778.8382163726 
1788.7205092336 
1764.9770296749 
1749.3120424551 
1725.0030922409 
1541.8250813703 
1626.9178636703 
8028.9166064778 
11447.1032466325 
11586.6826489678 
12184.9402670967 
11622.7165138430 
7643.0017626939 
10541.8577155973 
14969.1537915697 
15448.6695749923 
15528.3045954830 
15651.3835516691 
16371.8246919578 
6450.5951161731 
6411.2520291661 
16336.4547612427 
15968.5427322099 
16987.4786945108 
16671.5389661098 
15346.6167723939 
10916.2506723864 
7784.4536740567 
11418.8871850963 
14717.4975150535 
19269.0749143734 
19934.8561309317 
14386.8269292634 
3130.6251252862 
2669.5463481578 
2787.1955273160 
2848.0009993736 
2931.3808429681 
2983.7146286192 
3056.1879671938 
3161.0749152534 
3218.6812353885 
3336.7532744708 
3457.9682345235 
3584.2884676940 
3705.9806412476 
3846.2946677433 
3993.6829425031 
4173.5622128539 
4349.2013885793 
4493.5389427668 
4679.1752054183 
4854.7583031240 
5035.1200125889 
5203.2409542967 
5466.9701666463 
5717.7010558359 
5961.4230170298 
6227.9329271794 
6525.8791493148 
6819.1714008914 
7125.2650947069 
7432.8732475734 
7759.6675268119 
8173.1620808654 
8543.9931925303 
8914.3251174989 
9270.4815971713 
9739.9909012675 
10198.6474877547 
10680.4306250548 
11238.6058436077 
11811.2144711233 
12348.8431183918 
12890.9050693467 
13513.9327969069 
14063.4411287605 
14759.7469721691 
15384.9063258016 
16033.2974698057 
16621.9586885722 
17182.1958475682 
17291.3737452121 
17165.8002851396 
17043.0463688088 
16924.7336598192 
16838.9092050966 
16763.6062393593 
16708.2391634483 
16609.3080820300 
16575.6696972244 
16547.9950899050 
16521.1398828560 
16473.6890462165 
16434.7970927753 
16309.1154290862 
16254.6896452086 
16218.1136839182 
16164.2985251024 
16089.9928686829 
16042.9475252103 
15982.0795425488 
15912.6493950374 
15859.3305201436 
15834.3415661224 
14685.4494236554 
9335.2954241595 
5157.5454221810 
3301.7499641693 
2183.1280082677 
1870.7717894350 
1591.3553252659 
1428.1402041370 
1303.2113991323 
1224.9437356896 
1180.5507337825 
1169.6438354725 
1150.4055973318 
1130.6547898669 
1094.5011474011 
1082.9324396305 
1089.9899651665 
1067.3324832483 
1038.8504129347 
1018.7258245007 
1007.4525591735 
1007.1339178720 
1006.0671962672 
1002.7520575441 
 994.6297686894 
 996.7277300217 
 996.4059532744 
 997.9121866342 
 994.9468782911 
 994.6294309534 
 993.5751767180 
 996.0212170179 
 996.9846763940 
 996.7998252283 
 994.2358844239 
 989.4402367192 
 991.8808004614 
 988.0952835936 
 988.4068877040 
 997.9280141068 
1005.3855778557 
 993.6334526591 
 984.1686291294 
 909.3161994975 
 905.2717755755 
 905.7701735355 
 911.9088694221 
 909.0240204628 
 899.2686477975 
 903.2872871857 
 905.3167577309 
 904.9101730822 
 903.6369051543 
 898.1933771625 
 884.1846794409 
 876.6815246926 
 873.6766627045 
 872.9893533449 
 877.4701334975 
 874.7693073253 
 882.9615944689 
 869.3104323722 
 876.3566022390 
 880.2197004570 
 884.4343373837 
 892.3606299530 
 884.8394607325 
 885.2427848702 
 884.8292649492 
 889.7561138835 
 891.5972412459 
 892.5116757657 
 892.1652936857 
 891.5802587722 
 890.7418479503 
 889.4004953449 
 886.4294904277 
 880.5753192473 
 882.7733433500 
 879.4511833278 
 883.2590575373 
 893.7041285270 
 890.4343655869 
 898.7149076304 
 901.4297737414 
 879.8099631481 
 888.8994219098 
 893.5781501175 
 895.4711727600 
 886.4603042415 
 887.2145747663 
 890.7193585841 
 901.0121606482 
 913.2263336843 
 911.6089991245 
 929.5008138840 
 942.8416190224 
 948.5271787497 
 958.5940547012 
 980.1806711298 
 995.8255035174 
1030.0880340780 
1138.1375339480 
1285.0211854390 
1463.5710095652 
1718.6425984201 
1903.7028614695 
1996.9890771534 
2146.8321032914 
2262.4537406318 
2333.9592867179 
2450.1832356179 
2657.6599869182 
2971.1861956147 
3612.0843593264 
4164.2881579579 
4132.3128995826 
3993.2691290390 
3867.1683757273 
3737.8584529088 
3638.6943038758 
3510.6897650576 
3368.3445997416 
3220.2442879108 
3176.7700809130 
3096.5436868558 
2987.9240383220 
2933.6105465596 
2873.9871330985 
2806.9427921485 
2756.1161498571 
2653.4709758019 
2619.2822076190 
2542.8870787486 
2451.7233629661 
2373.3306649783 
2367.6892212038 
2292.3564442817 
2249.2981306760 
2193.9908533691 
2137.4373776259 
2126.6968471388 
2083.9721743919 
2000.3812020034 
1960.3007946879 
1901.1925694191 
1858.6325451492 
1821.0782654987 
1822.4096301999 
1792.6017226552 
1757.5984989415 
1737.7004760069 
1731.1776276333 
1730.5080483070 
1731.1084304839 
1714.7181655108 
1541.3997331118 
1637.6261506591 
7975.3420500939 
11367.1591974956 
11464.9227817280 
12057.6839221584 
11607.7625232210 
7658.5442108122 
10654.6337944571 
15013.3833230006 
15565.3213166240 
15573.8604976125 
15612.7100118202 
16422.0544700346 
6459.4000198840 
6402.7549905805 
16238.0072680379 
15924.5149738462 
16918.6413705876 
16744.8403394179 
15401.5608517915 
10913.1211897934 
7734.5575010606 
11440.8628121848 
14485.1902437635 
19206.7261343081 
20306.3836496563 
14598.5168264926 
3092.5333745289 
2718.4150568393 
2800.8898771455 
2885.3357221555 
2958.7482133444 
2997.9040756361 
3065.3321825768 
3141.4058908817 
3262.9826386308 
3412.9931498585 
3451.8266548823 
3578.3414814721 
3714.0032773972 
3894.8442086053 
4037.4905795429 
4176.1014452152 
4343.7767288136 
4498.4072004514 
4661.7287882039 
4874.9433225560 
5036.0674368066 
5250.5212439731 
5481.5305206322 
5715.3948322023 
5890.2717956109 
6229.3415091110 
6535.4964969733 
6859.6835914332 
7128.8416847335 
7460.0385450119 
7801.4704467926 
8185.3171293847 
8539.0218246936 
8840.7812273440 
9273.8254570146 
9687.5244880679 
10241.1579816382 
10729.1137667742 
11163.3754189033 
11763.4843351593 
12267.7072961430 
12903.5773050214 
13573.9210584593 
14143.9802213818 
14816.7009816886 
15464.4098023833 
16053.5027579954 
16608.4219810190 
17169.3477869825 
17291.0516640920 
17164.0381001765 
17041.4079830090 
16923.8472977092 
16837.4064564209 
16762.1084340308 
16706.4739714373 
16605.4886397629 
16573.0621656517 
16546.1191128616 
16519.4812617573 
16473.1667080995 
16433.8477436962 
16306.6931124814 
16253.1818845967 
16216.2809167675 
16162.9473746041 
16088.6986974670 
16039.4720412202 
15979.3937754520 
15910.9297907705 
15855.8430032487 
15738.3096988557 
15673.1832212638 
15646.5940592789 
14835.5550813251 
11317.6280828507 
6695.0876274706 
3216.7120254337 
2038.6150837058 
1770.4424663498 
1539.1374941240 
1418.0319677973 
1315.0440522193 
1275.2832684213 
1220.3857273837 
1177.8649924873 
1140.8348313359 
1111.3725041786 
1083.3724007521 
1067.2303202006 
1056.7701936369 
1045.9421944767 
1037.2144640738 
1034.4994552505 
1021.0829427578 
1021.6404452238 
1020.3705786365 
1019.2303007296 
1013.4001777634 
1012.9882977233 
1010.1077867597 
1011.0639919649 
1008.6219031360 
1012.6559481028 
1016.2849447243 
1013.2686640897 
1018.0173918936 
1014.4879193359 
1008.3641030318 
 996.0601581632 
 995.6378340728 
1002.5121919547 
1002.9043572969 
1006.8659331068 
 997.4671175696 
 903.1056563314 
 886.4551318260 
 890.8886261647 
 896.4046818283 
 895.0154177683 
 892.2416486349 
 899.0861312878 
 903.3506006180 
 906.2790526186 
 911.2643914912 
 909.4663759891 
 903.3476859409 
 885.8783893358 
 885.1206885379 
 884.8010071493 
 882.1352467221 
 877.1321827424 
 873.3732890712 
 869.9454224168 
 868.1133194581 
 873.1310174886 
 877.9895126712 
 873.2598258100 
 871.6452588490 
 873.5244521466 
 871.1798654582 
 879.9942385246 
 884.0262497143 
 883.3600260588 
 884.5866709509 
 889.1097043020 
 898.3536696206 
 892.3128690776 
 893.7096684719 
 883.1623249500 
 878.3969933706 
 874.6090682865 
 876.2402451241 
 880.0264645843 
 882.1905141486 
 883.9518639534 
 902.3739665130 
 908.5571627476 
 911.2891773706 
 923.3134209549 
 913.1231338412 
 925.6671319231 
 949.4065100023 
 954.8112345436 
 943.4779343794 
 932.1385929725 
 930.0914015404 
 931.7444046094 
 951.9902398134 
 959.0484943672 
 967.8725928241 
 990.0143797261 
1021.0999713748 
1073.3167725708 
1187.8781673953 
1312.7828826986 
1547.7361877218 
1803.0992559102 
1921.6751947671 
2039.0744269754 
2180.8304055617 
2320.0334256588 
2541.1194892839 
2769.2127066955 
3173.4045985635 
3587.0809076065 
3698.2675499995 
3534.0367985712 
3459.9509316618 
3431.2643465975 
3375.9376241840 
3246.2554707577 
3106.2805005663 
3023.2080838550 
2988.9484421922 
2910.9037735080 
2837.4899256436 
2789.9092096318 
2724.2902552239 
2688.2928063142 
2662.8292444606 
2589.9875383110 
2494.8253175943 
2445.1871369863 
2410.4441339048 
2351.1856190534 
2278.9702801065 
2228.5767303538 
2197.1822348178 
2155.1669448510 
2099.1081188503 
2061.9259389159 
2026.3924060002 
1989.2469517111 
1933.6340027798 
1892.4554137090 
1856.3532313850 
1829.1659299943 
1783.1986353136 
1740.5247741466 
1746.9505276801 
1731.8652019664 
1689.8614696445 
1665.3032563133 
1701.7320893882 
1747.5650838633 
1753.2699493549 
1737.7051346430 
1566.5500499933 
1637.2681031059 
7990.2530283023 
11415.8513634319 
11515.7268073155 
12063.1019164874 
11545.2054110062 
7654.0746856827 
10594.3927119942 
15072.0229559398 
15539.6483207529 
15581.3579033026 
15594.9052997974 
16401.5764042248 
6447.4222343514 
6417.9972616438 
16289.5510672550 
15912.7233197927 
16958.0349923019 
16838.5867722760 
15434.3363450487 
10965.4011700969 
7787.9964469593 
11472.9715494154 
14245.6610833966 
19144.6861680256 
20124.0216107330 
14623.7821959900 
3141.1108087805 
2664.9075895049 
2778.2382214874 
2870.3041852942 
2942.9685729700 
3003.9227521130 
3080.5129589005 
3155.9018849073 
3284.7210829422 
3394.0263979561 
3456.7605212228 
3557.9210025861 
3728.8840580048 
3884.3196804987 
4055.4334426205 
4163.8521856644 
4350.9906905094 
4508.4260714462 
4661.9139407939 
4882.0288127285 
5039.7768202415 
5277.7761070189 
5483.5811831347 
5692.9077146758 
5954.5226972417 
6245.1401050846 
6547.9524074321 
6806.4478500697 
7105.2437252147 
7469.6415198751 
7775.3911135624 
8156.0580249729 
8547.2240828411 
8949.7172128805 
9271.7064322262 
9712.9319955431 
10188.0090276960 
10684.9907766214 
11152.3740907775 
11784.0177052036 
12308.1669173408 
12862.0661357258 
13489.8634486904 
14066.1671309290 
14697.2220687613 
15382.2313979238 
16083.0669153405 
16670.3310099891 
17180.3188849907 
17289.8271090292 
17165.1209802195 
17041.7158407222 
16923.6586053154 
16837.4783682534 
16761.8565095060 
16705.7839547476 
16606.2105930838 
16572.7080639716 
16544.5568793022 
16518.4530124447 
16471.7193106702 
16432.5206091214 
16306.3576350007 
16252.8022377512 
16215.6886276483 
16162.9177989654 
16089.4730444222 
16041.2307629628 
15979.0877403035 
15910.5497213802 
15855.5560007845 
15738.3777667943 
15671.4887519993 
15626.7741230865 
15413.2573716886 
13166.0746820930 
8992.2190431376 
4867.8110295710 
2762.3088713746 
2069.1973009609 
1618.2123953541 
1413.1909056006 
1329.1358925942 
1265.1638833126 
1228.3844390105 
1190.8981676624 
1139.0723348468 
1110.6817718391 
1087.2750767079 
1078.8785631431 
1064.7746154422 
1051.7378166449 
1043.7201972390 
1035.4539113769 
1032.4997018179 
1028.6434479784 
1024.6124559685 
1019.9972218660 
1011.1875436557 
1018.4523368107 
1018.7212481631 
1018.7698373522 
1016.0514324406 
1014.4366233906 
1015.0698961725 
1014.8775087448 
1019.6288621916 
1010.1176654710 
1013.6497145141 
1004.7793947228 
1010.0302059182 
1014.9517597933 
1018.4919905875 
1017.1683701101 
1006.6459088194 
 905.8021439311 
 894.5597771698 
 901.9561570703 
 903.1229375997 
 902.0802829991 
 904.5208333569 
 898.3600784337 
 897.2340939588 
 906.0903023484 
 915.2813568095 
 911.4779815149 
 900.7726632640 
 894.8485141232 
 891.0470976231 
 891.5528113009 
 891.5064886980 
 890.0220067464 
 892.1523134878 
 881.6608470360 
 877.3404018053 
 871.0652954511 
 871.3849264959 
 869.8604606545 
 874.6573824939 
 874.2026264834 
 876.9943873988 
 878.5359801572 
 876.2820959065 
 881.6777543376 
 887.6257116866 
 899.1537752582 
 898.7434806530 
 903.9465178518 
 910.8629225650 
 900.8872520343 
 888.7499932119 
 891.6382232773 
 882.4246105946 
 881.3408009094 
 876.1890054649 
 879.0562648431 
 894.3988841602 
 894.9124659344 
 888.3388944765 
 901.9924929035 
 921.8336448177 
 938.3775310253 
 968.1366321491 
1012.6167777537 
1038.8360177398 
1068.8908684561 
1106.8992232230 
1163.2455404248 
1222.2276442536 
1278.8141684754 
1309.9148458985 
1274.2866564081 
1069.6769833697 
 986.8342749944 
1031.8140038538 
1084.9506297018 
1151.7714029611 
1258.1916052363 
1492.0334814570 
1703.7437638116 
1836.5261268145 
2016.8728713391 
2365.9456171796 
2939.4249068418 
3143.9108067354 
2649.7890610344 
2462.1426765372 
2509.7292572344 
2547.6375480797 
2545.2790236041 
2536.0903192129 
2534.8485232491 
2442.3802358577 
2416.7296103270 
2442.2623391393 
2430.2593545599 
2413.1870469141 
2380.3651755302 
2380.3501695361 
2322.2933216256 
2290.4685810977 
2239.0872673232 
2213.0446824656 
2177.9960840967 
2139.8447070623 
2080.6920673640 
2035.5663679919 
2011.1071767656 
2078.6838541513 
2097.3450587480 
2122.0813173136 
2165.6065090563 
2217.6606824810 
2183.3252419236 
2124.6601246634 
2112.3972008947 
2039.6974171806 
2001.9277543846 
1934.7726488798 
1875.3670597325 
1841.7921742398 
1833.1582866480 
1803.5955169214 
1759.7739920669 
1740.9535858484 
1758.1940413173 
1740.2060947496 
1731.7293799179 
1596.1210840257 
1647.7896616291 
7980.4403524860 
11379.3662880314 
11503.4931958455 
12095.8978084009 
11589.4033619298 
7652.1824440415 
10551.8962747862 
15011.3250664000 
15523.0881463453 
15596.7992461748 
15702.2767392855 
16455.5545833202 
6463.4071979944 
6444.4164590694 
16269.0601852646 
15919.5423271461 
16914.2146042504 
16855.7788438359 
15342.0918401219 
10881.9294186692 
7791.8251617241 
11499.2930090402 
14111.1034155988 
19142.1278420960 
20336.8418311504 
14555.9551233183 
3137.2875611557 
2684.4626827719 
2799.2533586273 
2884.1377594628 
2950.1828994699 
2988.2857166435 
3011.2954319725 
3125.1981916595 
3256.6455249073 
3406.3284207170 
3469.2676973849 
3582.6345685275 
3661.2745844854 
3832.6146259127 
3970.8347712959 
4157.6916411191 
4352.7063872441 
4522.4665538951 
4661.8588351190 
4834.0956688718 
5021.4759525658 
5241.4822130460 
5454.1814564426 
5709.4563610011 
5927.4107562561 
6174.6110269508 
6503.7268762590 
6798.6913397581 
7137.3949746117 
7467.2497435065 
7769.3513667391 
8120.8355946616 
8484.1888609271 
8840.7847380581 
9176.1043833902 
9700.0728452029 
10155.7503785739 
10613.8797389834 
11145.0158812070 
11735.9842169188 
12223.2017581245 
12756.8022758779 
13436.0210615892 
14118.5229805589 
14731.1208182667 
15338.1372787365 
15979.1235483006 
16540.7736396077 
17161.7268650978 
17289.8274816481 
17164.9039137571 
17041.1982018730 
16923.2881576023 
16837.6119390711 
16762.8839321595 
16706.1006981641 
16605.5500863510 
16573.8395336644 
16546.9503157240 
16517.9103834355 
16471.0662907756 
16431.9211328139 
16305.4916276493 
16251.0757843867 
16214.8275336413 
16162.0753028775 
16087.7442918370 
16039.9234167845 
15978.7247890348 
15909.4494526566 
15855.1380077430 
15738.4944323460 
15672.4031165982 
15637.0901455524 
15298.7295510050 
12608.8874119067 
7824.3015719835 
3399.0756454317 
2070.3223825178 
1719.6965909948 
1508.2699304517 
1343.0503043977 
1266.5094376104 
1238.4583855367 
1194.6493869680 
1175.5559730470 
1145.7490024193 
1127.1679360894 
1103.6748735556 
1084.5904650090 
1068.4039262211 
1057.0616787019 
1047.3981119122 
1033.0227131426 
1031.4700028067 
1029.9518132519 
1031.2249871760 
1021.2619756830 
1022.4538938631 
1026.0699080955 
1022.1406741697 
1021.2383167304 
1014.4122953818 
1014.0423462845 
1016.5374440924 
1013.3129596194 
1015.9056684255 
1009.1162536392 
1012.3097193328 
1003.9223217029 
1007.7221042008 
1014.5100901177 
1013.9177298864 
1032.4196573782 
1016.5621495951 
 921.2271864165 
 913.5874107168 
 916.9146061390 
 915.1436468070 
 908.8501936264 
 905.3654357242 
 907.4970191886 
 896.2380905248 
 901.1740160439 
 895.5649867546 
 897.4437362941 
 892.4777295817 
 884.5296980536 
 879.1252707010 
 879.4164381751 
 880.9537710985 
 888.5685912198 
 897.9411602115 
 903.5101390718 
 904.7653604189 
 893.0251126592 
 889.2480382079 
 888.2751134916 
 889.1942824218 
 884.9026067702 
 875.1121430946 
 875.1015646554 
 880.3195958703 
 886.8565154651 
 891.1845659729 
 904.0115905762 
 900.1420855501 
 903.2545674441 
 902.7999279363 
 900.5643579928 
 897.8853716380 
 897.1457468366 
 895.6157865555 
 893.6257836285 
 887.2223766222 
 882.2198753694 
 883.6422351651 
 879.2270458660 
 891.7554046152 
 900.8408080789 
 920.7404428055 
 955.7653188464 
 993.7783178489 
1029.9168384643 
1073.3734362866 
1128.0918917053 
1190.2438888390 
1246.0070457814 
1297.6168645961 
1341.2322998227 
1391.4757896887 
1440.7853929890 
1471.9694465954 
1490.4850625094 
1679.7501487753 
1964.2751564995 
2217.8465560806 
2582.8111677486 
2985.8296543018 
2073.1455308656 
1103.2948799130 
1191.9445806072 
1338.2304983936 
1373.2879442771 
1477.2191698117 
1405.2540422927 
1200.1410138520 
1336.6015020019 
1434.6992492456 
1534.6841961115 
1598.6910039024 
1663.8328679554 
1776.9329381758 
1847.6093875460 
1884.8896997593 
1943.7321435447 
2225.1942634612 
2682.0447446680 
2916.1462592145 
3107.8960161845 
3136.3241127026 
3088.5249878489 
3006.3934301729 
2929.0845041773 
2876.2787404539 
2753.9510892627 
2641.3079860967 
2575.6848622437 
2479.9677807616 
2393.3343676880 
2360.3300133297 
2304.9847963755 
2254.4926632685 
2213.2680712078 
2171.5348643222 
2117.6506733294 
2053.7385213482 
1992.9910942044 
1955.3730183122 
1915.1142363629 
1885.5015102605 
1851.1814798569 
1801.8239003693 
1767.7055410471 
1760.8983725987 
1765.7209542303 
1776.9637900366 
1748.3756993706 
1611.8794008076 
1643.4676079099 
7981.7902878483 
11396.4598375821 
11520.9237233208 
12060.5505875285 
11626.2646666825 
7685.8125733380 
10655.0425820227 
15088.1168416342 
15551.1833034032 
15650.5221077288 
15596.1769303584 
16392.6186088079 
6447.7696792253 
6406.8769096522 
16304.5744047386 
15856.5405363829 
16811.9388064233 
16852.3456532275 
15476.6180526814 
10881.6875065992 
7814.2621454099 
11516.0337703229 
13710.6816054097 
18651.3390714986 
20124.3786908246 
14509.3750692857 
3094.4914710055 
2682.1046700126 
2797.4482403603 
2850.1631153402 
2900.7142205724 
2957.6715444495 
3048.9309808420 
3150.8713724619 
3227.6932980646 
3296.3050842893 
3419.6524520256 
3564.8315300714 
3697.4626544945 
3842.4404571484 
3992.6970267685 
4161.8392520249 
4320.8363201945 
4495.8560783915 
4650.5193071921 
4849.0155167952 
5034.7498494805 
5252.0211941710 
5422.9474670923 
5691.2117938607 
5881.2222516127 
6176.3686082228 
6484.2387678581 
6740.2550247061 
7038.8359910623 
7361.8290967068 
7706.8669957822 
8039.0957378824 
8421.8405412508 
8792.0654937728 
9173.8268803541 
9604.1097320088 
10062.7624986545 
10553.1604542558 
11100.4083262440 
11627.8927232315 
12109.0144190573 
12749.7046658769 
13336.4500907856 
14032.0190277583 
14614.8457002967 
15306.4084572935 
15962.3557477757 
16513.4250947111 
17093.5602236842 
17293.7081011961 
17165.3508088698 
17041.6825568121 
16925.1839885944 
16839.8107232024 
16763.6440250624 
16706.8844479748 
16607.1836933846 
16575.6204651644 
16547.3279447237 
16520.0142618301 
16473.7196172900 
16434.5017425301 
16308.8667694518 
16255.5988181745 
16218.7679914831 
16165.2697225752 
16092.1224767111 
16043.3789768053 
15982.4083108017 
15913.7794708362 
15902.3521931319 
15531.4178314811 
10906.3161400052 
6212.4530149066 
4086.1144146076 
2412.8428413886 
1783.5740219639 
1555.8679691704 
1418.3245673372 
1307.2449057443 
1281.9720199008 
1278.0266996785 
1250.1749481497 
1200.0269529956 
1150.6335838946 
1112.7173945313 
1107.9662195897 
1099.6064229431 
1087.7167331643 
1078.9044168365 
1063.9569081280 
1067.7756002285 
1064.9933474515 
1054.6385568334 
1063.1822034722 
1070.7357396614 
1080.6620026346 
1092.6728223803 
1109.4554287421 
1113.8430079837 
1071.6216106362 
1050.0136932584 
1030.7599691911 
1036.1000715720 
1039.7638796016 
1026.5462605842 
1016.8394329471 
1018.2158783842 
1018.3405380699 
1001.5348250970 
1002.6770209875 
1004.2507014863 
1013.6925606411 
1018.4601526658 
1011.5528122221 
 916.4812052637 
 914.4387742837 
 914.4039664963 
 913.6261147411 
 914.4116936740 
 914.1609040405 
 921.1743891077 
 910.2149113119 
 910.6994957755 
 915.9225960954 
 909.6288706357 
 904.5247232796 
 889.7161017328 
 887.8230568930 
 890.4695552504 
 887.6292397838 
 893.8295700269 
 889.8855257451 
 882.1560140358 
 884.3360210060 
 896.3211881794 
 918.9299945538 
 910.9237772250 
 911.4501628455 
 909.8974068709 
 917.6514268929 
 919.3568452846 
 918.3842125498 
 919.6143550869 
 915.3149851220 
 902.4777996063 
 906.2677175700 
 915.7014970761 
 916.4032071948 
 913.3606891002 
 900.5604126020 
 891.3877465577 
 889.5762879328 
 884.3059846103 
 885.0925129972 
 887.0056233374 
 892.8727041595 
 896.6989663388 
 901.8279405447 
 918.5173798374 
 927.5431197158 
 943.3259658687 
 959.3676669666 
 983.0311075399 
1018.5535281066 
1053.1259653560 
1092.3863321947 
1158.1489725594 
1217.6502742968 
1283.1557156337 
1359.0372756672 
1426.8796209489 
1510.5933003651 
1576.6593177119 
1855.1280648817 
2280.7245275218 
2676.1347451417 
3105.5065382177 
3792.0527307122 
5527.7959625792 
7154.5866936095 
7473.3723636272 
5850.9685545520 
2442.7175741752 
1176.0137332609 
1087.3978440635 
1076.8085987719 
1303.4344887645 
2462.0934295971 
3796.9801970924 
4146.9502056005 
4120.4262803172 
4065.1849871559 
4007.3955645728 
3871.3375970404 
3754.8963303226 
3611.3214535753 
3496.0254899268 
3417.1822828602 
3355.9250189858 
3323.5765969549 
3206.0243608937 
3111.3990526305 
3031.6041876843 
2913.3268998235 
2854.6699536018 
2767.6755407449 
2657.8493238103 
2579.7577277764 
2502.8024170320 
2432.7479759425 
2351.4369772774 
2292.1977072587 
2263.0116668916 
2161.8892835600 
2120.8287938095 
2080.6063617354 
2055.3581914766 
1992.4335207746 
1956.7545044328 
1924.5564109889 
1910.6984587473 
1839.1849139890 
1788.1943331066 
1769.1851039634 
1774.7804917603 
1764.1299653060 
1777.5295514771 
1666.6121065029 
1690.7613484826 
7994.3544059441 
11380.9703460047 
11605.2062856038 
12004.8729610058 
11601.9205310395 
7760.5708482816 
10618.7901159483 
14933.9179840045 
15465.2811606213 
15551.4036678095 
15628.2390157552 
16413.3504864808 
6465.4735908950 
6439.3388808638 
16315.2221094820 
15647.4838008664 
16427.6202657522 
17029.0789954789 
15550.5902292467 
10889.0337299181 
7721.8977321856 
11472.7976180849 
12657.1655022472 
17177.0779163617 
19881.9062402545 
14342.3607350973 
3033.0093515130 
2627.2091946142 
2728.2379860640 
2782.7519925130 
2866.0310172242 
2941.8025827994 
2969.0862694467 
3055.4459067093 
3160.0215328459 
3289.8899789882 
3393.4825099150 
3514.5349117829 
3658.8155600820 
3761.2976365724 
3897.2507163012 
4072.6746660726 
4228.8824047145 
4430.2946277087 
4610.4075547197 
4765.3756796292 
4993.3738685503 
5145.4612192920 
5339.3025569903 
5601.1648349898 
5839.4313039079 
6077.6464933926 
6384.1171534999 
6644.0273883022 
6953.8471591828 
7276.3156108358 
7548.3503852837 
7922.8030715098 
8288.8096129082 
8654.2316660864 
9008.7759622924 
9392.3999731499 
9892.9443021265 
10342.3918881217 
10855.1031546940 
11500.3125637262 
12058.7765400421 
12545.6147180801 
13159.6264277320 
13795.4634824195 
14474.9193709725 
15223.0459567643 
15792.0536118026 
16377.6384697272 
16924.0373263989 
17272.9235361719 
17169.7279302567 
17043.7173409628 
16925.0677613140 
16839.6818075380 
16763.7978528162 
16708.3509922647 
16608.7736805884 
16576.0294101305 
16548.2418377369 
16522.8540072081 
16476.4384805217 
16438.2247073845 
16311.4735463375 
16257.4842222665 
16222.6747582209 
16184.6944283965 
15746.0413224520 
14304.6421588658 
12477.3425355931 
10953.4185178553 
8890.0929805441 
5135.0112393943 
3285.3373662153 
2645.2701248575 
1852.7840981981 
1679.6954404620 
1536.6690552851 
1381.6860861978 
1268.9494199058 
1340.2018914883 
1364.8798996545 
1322.0335210262 
1277.1703647856 
1235.9066139046 
1199.3970111828 
1161.6762852754 
1132.1396909077 
1094.2796371824 
1069.4434405507 
1062.4304823430 
1060.7201844968 
1054.7309214908 
1046.7764233142 
1052.2279770890 
1062.6415199231 
1066.3192186716 
1078.6255345591 
1105.2449153873 
1120.4559702233 
1145.9573891603 
1164.5018357753 
1177.6427911110 
1179.9268755306 
1164.6821187633 
1164.1945471434 
1191.0698439579 
1209.0424038037 
1152.3975489533 
1071.6317318445 
1043.8212360197 
1037.5796701779 
1054.3227748511 
1070.6440581574 
1086.8010804378 
1070.8165537761 
 948.7633068274 
 944.3441293164 
 931.9384150779 
 941.0284762983 
 936.1485366102 
 921.2533969456 
 930.2376189603 
 938.3195431698 
 942.7196872770 
 936.3726657573 
 924.7472817730 
 913.2644779633 
 907.1990781899 
 907.1831276884 
 905.7771312130 
 912.3893781363 
 902.5577992093 
 903.1680042897 
 899.6000704842 
 898.9140512724 
 888.3882122652 
 884.9026790595 
 886.7642158640 
 889.2663203441 
 891.3580643845 
 912.0300824048 
 916.3172739573 
 917.2900782240 
 920.6593199526 
 919.3487108940 
 915.7616399606 
 927.3885195284 
 927.1899942470 
 907.3865100880 
 893.7186469427 
 889.4415794896 
 879.1650406099 
 874.4344376646 
 867.0200793272 
 865.2573174683 
 877.1054193220 
 880.3122709753 
 891.2811065114 
 896.8145955795 
 901.8998569796 
 914.8996062360 
 913.8314650178 
 922.3469064250 
 926.2397981251 
 947.1662710382 
 966.0439009622 
 987.4131350704 
1032.2526748000 
1074.5931845483 
1123.2164287117 
1182.8844662856 
1271.9005145908 
1350.1807588728 
1453.3145762230 
1653.3862085220 
1505.7521024758 
1173.8084964393 
1120.2552831667 
1228.7707879940 
1305.3700744870 
1347.9682125894 
1389.2107858364 
1442.7929071325 
1629.1163320240 
1776.3545808140 
1791.9635332180 
1488.3026774119 
1374.5249714731 
1419.2347386396 
1417.1205593134 
1477.5951894991 
1571.8281874720 
1607.4976518285 
1753.9440573461 
2603.5851376968 
3320.8066059024 
3624.7889213854 
3542.1268642059 
3465.7351240600 
3386.8223851903 
3326.5384337925 
3187.3123243673 
3071.7440435683 
3015.0994204519 
2899.1104144290 
2833.8126504084 
2753.7966711440 
2659.9146747879 
2595.4070619380 
2551.4585719001 
2478.9368623199 
2344.8076177755 
2321.8009979818 
2314.2982480776 
2213.3010660881 
2149.6189599390 
2123.5883326839 
2045.0686248940 
1980.6742468378 
1931.0111270198 
1904.1452374270 
1839.9776669647 
1802.3980666086 
1795.1980590547 
1803.4697463094 
1787.3602543014 
1774.4187292312 
1769.9876161642 
1681.5984882396 
1696.6711421072 
7949.0032230933 
11371.6632538163 
11618.0180523151 
12059.7421921818 
11584.1079685211 
7756.9368815200 
10641.7116987967 
15007.3265002379 
15526.7553586982 
15541.4726297161 
15589.9280003947 
16383.2664185389 
6419.8918614435 
6470.1055385605 
16342.4672037666 
15616.0781435874 
16349.2846187442 
17136.4212741610 
15591.0627319255 
10840.6132284368 
7734.7314632325 
11471.8691085982 
12404.4098141446 
16247.7070245827 
19231.7941858375 
13991.3502564151 
3038.6732915897 
2605.5074725554 
2700.0289079556 
2772.6866903643 
2827.7799605960 
2895.6527025883 
2951.5997402528 
3026.1295197731 
3146.9162110571 
3237.3331563167 
3328.7072756016 
3451.1652106358 
3594.3138836643 
3690.2545445823 
3851.9848779086 
4026.7842079394 
4218.2528228646 
4407.9454654179 
4513.2442505823 
4683.9052822254 
4913.7019925494 
5103.1542021046 
5263.2936436668 
5513.9136925596 
5716.5106564247 
6023.7769045125 
6256.7959771248 
6602.0621004175 
6848.3689694105 
7120.5556847393 
7430.2986812823 
7776.3259035195 
8161.5207820522 
8443.9627779957 
8846.6624830187 
9256.3350158322 
9685.3120448858 
10180.1116045863 
10733.9713393514 
11274.0677704598 
11791.1841281732 
12439.8941657916 
12963.4687221365 
13612.0263189064 
14229.3898502506 
14894.0332385882 
15516.2446182038 
16132.2682742277 
16643.9891477187 
17221.0683808957 
17177.9923709996 
17048.1389210075 
16930.4296471927 
16844.9733575054 
16768.7926926218 
16712.6638882321 
16611.8825450112 
16578.8668967267 
16554.1737170319 
16553.6150054068 
16024.0113139031 
14056.9412342997 
12140.8430223454 
10857.7144648826 
9472.8125589944 
7790.2542805126 
6382.1476219654 
5958.9581302655 
5899.0345802300 
4247.1383705356 
2854.7603900662 
2208.6016653393 
1721.6035676568 
1452.4690918131 
1472.8205697387 
1406.9870895281 
1301.1208397029 
1275.9972010953 
1361.7246679113 
1314.8424473107 
1295.8941922441 
1293.4182095135 
1256.6042895282 
1226.9904391318 
1206.8045872516 
1155.4977445722 
1121.7846524502 
1088.7210998097 
1066.4325757956 
1049.0522809587 
1045.6446706555 
1050.7274094168 
1050.1529936976 
1071.5157653423 
1100.3126230425 
1104.9507177125 
1112.3898973169 
1131.4630007819 
1126.1811726261 
1125.2730429333 
1144.4951576662 
1177.3069401231 
1195.5077893485 
1234.3527662506 
1248.8959570880 
1273.0016926405 
1326.3126013874 
1367.1646319323 
1370.2187578953 
1365.3917246325 
1455.7555825440 
1603.1670618408 
1704.1561185479 
1693.8148558664 
1497.3662731244 
1133.0726794644 
1048.0106797678 
1016.8392928107 
1005.6583526064 
 997.3113430527 
1003.6724385386 
1020.1279854217 
1000.1658018808 
 989.4636686633 
 990.6955067977 
 977.9883489208 
 961.7165200914 
 954.9909816034 
 948.9227472478 
 942.4599779458 
 935.5736957590 
 937.6586646642 
 936.7881562871 
 919.4998288884 
 911.3809123435 
 914.4735420605 
 909.3974262345 
 907.9502388410 
 904.4476882590 
 899.2869397457 
 904.9215375303 
 892.3978074971 
 888.3542393653 
 900.9740699645 
 916.0120914958 
 936.3613220054 
 940.4150877915 
 931.5396464120 
 920.1374492486 
 912.0607085338 
 896.3167736559 
 883.1479303394 
 876.2794188238 
 866.3798012787 
 872.2287389782 
 884.9812654589 
 891.5110977952 
 891.7560484268 
 890.5167126042 
 896.8212779145 
 900.1390249455 
 904.2966260228 
 907.0191945542 
 899.8780787311 
 899.8175324098 
 904.5081870064 
 905.7995290852 
 915.9004097632 
 921.3706055192 
 926.7148246039 
 947.5133533820 
 965.7821090568 
 977.9270224554 
1028.8312278441 
1129.8348746489 
1331.0343869415 
1604.5687839096 
1714.1635695118 
1791.5471757690 
1843.4260745189 
1862.7703203903 
1952.0862559396 
2061.5363752690 
2209.2389316908 
2571.1244546344 
3028.7132186948 
2803.7647439712 
2555.8350115903 
2689.5742821329 
2720.2726300349 
2641.5010369261 
2456.9526226680 
2342.2771778636 
2198.1419140266 
2150.6843314505 
2143.1976219319 
2091.5925334928 
2121.1752627499 
2098.2314736392 
2060.7512272830 
1996.8922876352 
2010.2248764665 
2349.9260582711 
2548.6473114154 
2798.5745764005 
2743.9436575472 
2648.8178532216 
2597.1398414500 
2542.9040065886 
2463.0293360333 
2382.8299439772 
2328.0245845266 
2312.8043721080 
2256.4430728901 
2203.1960630343 
2118.5779760239 
2088.9171313106 
2066.8958334210 
1996.1696399760 
1925.9218769787 
1887.8989514790 
1839.4986356340 
1811.2034110442 
1813.0295845596 
1778.8986899490 
1782.2054577465 
1789.1023287452 
1769.1899126346 
1677.6057204956 
1699.6157549215 
7976.6779578700 
11374.0820788865 
11501.9211660195 
11978.6776568840 
11537.5760286311 
7760.6432800541 
10638.3167893555 
14970.8862917197 
15525.2300916344 
15623.5819615788 
15630.2461674191 
16410.3768677005 
6468.5913698879 
6445.3409600138 
16393.1353820902 
15677.7530062064 
16075.9441194414 
17025.8182677822 
15926.9764727072 
10838.7249274100 
7761.3808050109 
11494.6450361528 
12267.0622291007 
15228.6830783771 
18966.6269199393 
13794.9227244897 
2978.3287939614 
2550.8490935985 
2654.0293895964 
2719.9710429160 
2749.0678590515 
2808.7114801526 
2892.6373627681 
2945.3467786020 
3077.3249328942 
3195.7351982316 
3267.5242947651 
3421.7667565495 
3505.8485753679 
3601.5608569919 
3830.2165994113 
3994.1806735680 
4098.5805136822 
4277.6028365393 
4441.6700271399 
4657.8544922750 
4808.9732300659 
4987.5374613402 
5148.2571971871 
5414.1991912819 
5647.7230328983 
5964.7498528168 
6198.8178885194 
6468.1599753991 
6717.9481865884 
7047.6826932045 
7323.8641334905 
7657.9390282411 
8053.5637445769 
8357.9232404029 
8677.7826107399 
9154.4461088163 
9704.2042108562 
10115.9480851915 
10564.2898831049 
11222.8925579643 
11705.9006845373 
12280.2280056677 
12819.9103369352 
13443.1364997340 
14054.0074647160 
14780.8628188729 
15367.7922918803 
16007.5216414623 
16573.3344533457 
17145.4626186874 
17190.3336154532 
17051.8959290084 
16935.6877555149 
16876.6765285530 
16510.9546153359 
14328.9073360072 
11944.9914033782 
10473.9853867451 
9474.0721066634 
8389.4640810017 
7036.1491556177 
5913.2667628369 
5661.6804524893 
5642.8455911797 
5500.7148621309 
5309.2487545080 
5137.2823338369 
4346.1556728839 
2736.2177892336 
1939.6444314958 
1750.6217495373 
1506.0628260585 
1423.8564693028 
1446.3716076356 
1381.2903522655 
1307.1223570487 
1268.4069190454 
1353.8919350479 
1415.8342928960 
1406.6911794376 
1314.2462250012 
1267.2795078818 
1221.6686031734 
1182.7319236987 
1184.4083396941 
1172.4319129991 
1158.2450255615 
1146.6986435212 
1109.8845292251 
1095.9870486620 
1084.7728258480 
1079.8790831861 
1100.5651770889 
1105.3184297220 
1101.0407547935 
1129.5477371990 
1155.4802235271 
1173.5151516940 
1216.0044851082 
1228.6655529104 
1258.4242207093 
1292.8795721651 
1286.4606716837 
1274.9768535210 
1306.6569618429 
1346.7007508395 
1382.2012572248 
1430.4800093755 
1504.4383475639 
1575.0246284586 
1647.5535042198 
1758.0698790530 
1910.2702289410 
2002.2469317504 
2015.7821336321 
1656.1698783552 
1648.4468513462 
1685.5348491848 
1706.7506617157 
1579.5605682937 
1322.7702339694 
1224.6911586355 
1188.2544928832 
1191.7991434949 
1150.2258769496 
1118.5256598309 
1069.0999869666 
1028.3512319604 
1018.3299959349 
1008.4796724225 
1002.5583052530 
 991.1612715285 
 976.7150930194 
 970.9060866521 
 977.7874441176 
 965.7472085389 
 947.8968565688 
 936.6451266998 
 935.4284034536 
 934.5765451682 
 928.0634330514 
 921.5040847599 
 933.9356997272 
 932.2096899587 
 918.9671542613 
 910.8104826806 
 909.5546426124 
 893.1837032741 
 884.6566230011 
 875.6277381396 
 880.9033647488 
 878.3457322067 
 869.8796192081 
 868.5954491599 
 869.6191677845 
 877.3676182127 
 881.6704905995 
 874.2326412686 
 874.7449064837 
 878.9453061861 
 880.1848159167 
 884.1412000178 
 885.5380313020 
 886.6253475242 
 894.5211877396 
 898.9722792866 
 907.3206127857 
 917.8655605715 
 926.4231067183 
 930.7409509687 
 936.2490300284 
 938.4754996366 
 971.9776127721 
1078.4487882282 
1167.9252855805 
1236.7124861656 
1293.6799457161 
1430.3303189462 
1681.6921579286 
1969.0015467880 
2230.4182175168 
2325.1429753968 
2427.2920276382 
2582.8351995864 
2741.7308341864 
2999.1275664587 
3438.2660944131 
3636.8230657132 
3611.5145146344 
3572.6870202949 
3471.9048526173 
3402.3609857533 
3294.8014848844 
3177.1431453414 
2991.9119984627 
2864.1645958168 
2769.7983494193 
2625.6021650748 
2508.0646108342 
2441.8048476069 
2381.1142770017 
2299.0852837615 
2251.7863017988 
2252.2173375031 
2217.7531091189 
2176.9356952308 
2150.8443138136 
2066.7471174379 
1993.0422559315 
1939.3940519464 
1992.1520801348 
2040.4539553808 
2117.5746681992 
2213.2869592226 
2147.4282098618 
2092.7945204018 
2077.3834667088 
1996.9752059765 
1974.6850435514 
1918.0408162715 
1909.0134716087 
1858.3971445405 
1835.2213601806 
1819.3216391321 
1804.6203552701 
1791.8988199432 
1760.5359386401 
1727.0098325468 
1682.1870560598 
1731.7457301963 
7974.8199210349 
11404.9856320614 
11543.5881104565 
11939.6182360042 
11495.6734244920 
7787.9603304932 
10578.6070342271 
14939.9763611330 
15453.3871616588 
15585.9522432914 
15616.4361740462 
16320.0503221189 
6449.2845902117 
6456.2500180655 
16410.0620801228 
15662.0619676275 
15972.5691093786 
16906.9258388532 
15951.5761195733 
10833.8657240600 
7725.3471719268 
11543.1876122386 
12181.0398949613 
14240.6635666014 
18552.1608676248 
13638.5031702820 
2937.5337478327 
2520.5292765174 
2612.1803413169 
2700.9038531395 
2726.2332612267 
2803.1095661468 
2886.1758702562 
2946.6089110226 
3062.3752090046 
3131.8052965717 
3217.6684619280 
3397.0871861997 
3504.4419641602 
3614.3230308539 
3774.5363846963 
3949.3756383769 
4084.3186486027 
4238.4492920810 
4408.6172716846 
4573.1758031491 
4778.2476801114 
4945.5955569633 
5123.5288316284 
5357.0974950831 
5588.0566429399 
5882.8353406460 
6070.6925246941 
6364.5571732340 
6707.4618665583 
7002.9649827510 
7279.3615827050 
7665.5970191233 
7954.0564386535 
8338.4851513420 
8689.2115940089 
9023.7002861836 
9520.3374657490 
9994.0873284347 
10520.0351377635 
11092.0901571927 
11605.6987298190 
12162.3356925481 
12704.3647413372 
13336.3569452668 
13963.4140882851 
14659.4341190283 
15293.9205456586 
15833.4055978265 
16412.8316117977 
16861.7930176666 
15498.4711193713 
12420.3988726687 
10341.9278538249 
9145.1540936503 
8375.4859584661 
7520.0625640783 
6382.3716905157 
5405.0124168138 
5345.7768638454 
5289.9920694443 
5171.4679480829 
5025.3951294332 
4905.8265020452 
4700.4911300150 
4540.6756816845 
4241.4272384368 
3048.9482397097 
2036.5690343174 
1806.3006291360 
1687.7911877871 
1476.5328695025 
1386.9136208959 
1424.5498288502 
1391.1598404213 
1314.4991466995 
1279.1803933482 
1352.2460912327 
1385.7125801703 
1356.9142091909 
1328.1689620933 
1323.8105190376 
1287.0696463338 
1269.0881148438 
1252.9062796638 
1220.1238441341 
1201.2571307242 
1200.8464981410 
1156.6360208610 
1118.9194562101 
1137.3108941539 
1144.7556300164 
1194.2713303549 
1199.3011791641 
1198.5851193229 
1190.4534465214 
1213.1799076748 
1238.8215757134 
1310.7854247426 
1350.2987822896 
1384.8343327601 
1438.7587597466 
1476.7057278116 
1473.3670284960 
1452.3413596726 
1428.6624518185 
1420.9393079351 
1433.1507640798 
1484.1420853341 
1538.0639902902 
1566.3425747726 
1645.7379558387 
1760.4343569155 
1972.6737331869 
2224.0802258698 
2269.9899555980 
1818.2743339377 
1909.6029613873 
1973.0364394164 
1970.0319028740 
1901.3927194051 
1875.1138801827 
1901.3148012274 
1970.9493140318 
1820.6996993263 
1606.4261428568 
1438.7572476596 
1275.0955153988 
1220.5867001488 
1175.4647375564 
1169.7825727036 
1139.5119342662 
1100.7314103438 
1085.4626348070 
1075.6019754860 
1064.2082482639 
1036.5464602880 
1015.1925139995 
1012.8981252665 
 978.7509418675 
 955.8564567010 
 945.8061727715 
 919.2893659202 
 900.6052178694 
 898.2968258447 
 890.3204412645 
 881.9105330418 
 877.2280335975 
 870.0231476933 
 868.3715392419 
 871.9762162175 
 862.4365639497 
 868.4010173828 
 866.5190022778 
 870.3710212639 
 873.8936708679 
 876.8631554629 
 886.7511043266 
 885.5627421042 
 888.8929543622 
 887.8460235685 
 889.9979039984 
 883.8219793256 
 882.9993321921 
 890.9067290451 
 896.8731488415 
 899.4126566471 
 903.7420200190 
 906.0469190573 
 916.0079912009 
 923.1794058245 
 940.6179788225 
 966.0128068534 
 982.0589646064 
 997.8840147620 
1015.6000915120 
1068.4605525660 
1136.6094235299 
1175.7107663696 
1246.9252250199 
1307.4971723920 
1608.1264310932 
2181.2995747410 
2525.0070612570 
2648.6950606089 
2777.6952137044 
2913.0064388918 
3235.4887963585 
3960.7005294171 
4204.5030828598 
4124.6633754648 
4016.2176041424 
3848.4800845936 
3701.2074803715 
3567.4325008870 
3449.4877209747 
3296.5719661045 
3161.9207475532 
3054.2828247333 
2927.4131169412 
2814.8943948289 
2755.5725350572 
2662.8120038725 
2569.3198370910 
2492.1306337749 
2390.9172556940 
2304.0907288338 
2257.5207938412 
2168.7962778312 
2176.6068105320 
2136.9479922722 
2094.4180449686 
2054.3066599788 
1999.4483102913 
1949.7560566428 
1897.6524212737 
1857.1418864387 
1868.8590704706 
1832.3240134753 
1788.2570627360 
1785.5228573690 
1862.5403376803 
1857.0983650652 
1819.8495638428 
1790.7275097733 
1781.4374261298 
1798.4600518450 
1793.1211702374 
1763.1584221585 
1719.4352625364 
1743.9846535111 
7950.6889674553 
11369.4047349178 
11577.8579557597 
11926.1148057057 
11506.1343917060 
7798.2534246490 
10642.4441692728 
14927.7371290239 
15453.7864093094 
15564.6980248253 
15608.7590881438 
16435.7794736269 
6457.7981584276 
6464.0139251734 
16368.4433850603 
15641.8126275945 
15849.0939488549 
16734.1269071016 
16199.0036891693 
10827.0388252131 
7716.8349034129 
11464.4393480904 
12151.6136869233 
13342.2123520152 
18025.1260673260 
13395.2768798364 
2896.2309880624 
2470.5086162099 
2594.2704538363 
2656.0453261983 
2709.0385382111 
2780.8847327099 
2838.6255592817 
2933.5895850423 
2997.6889659618 
3104.3240852009 
3236.4275368625 
3368.9939111004 
3463.1848981712 
3541.5475511062 
3686.6429802336 
3861.8817611048 
4020.3516190287 
4174.9042896996 
4341.0296765372 
4475.1488545184 
4686.0728557781 
4898.5687227432 
5073.9979636951 
5272.3402823218 
5511.1269565415 
5785.0468874871 
6057.0425218431 
6329.0088626800 
6595.7129374502 
6840.6657489206 
7121.6174957749 
7487.3336299637 
7845.3413530704 
8241.0685404110 
8584.8760533415 
8977.0684402553 
9425.1800843467 
9875.7085568838 
10370.0402767518 
10869.8061789244 
11370.3131147836 
11966.5985524599 
12481.5946613218 
13083.0642918694 
13652.2963764642 
12121.3200781092 
9766.4059716393 
8391.6815051998 
7514.7267026687 
6896.2257103391 
6292.7017243556 
5430.7813858477 
4874.3294498249 
4767.1848889051 
4701.1512849027 
4669.1139681896 
4575.9891381095 
4494.2518743450 
4416.0560842039 
4238.9854427767 
4116.8313286038 
3958.7741116007 
3499.8349267956 
3382.5189548237 
2999.8802367902 
2029.1604989354 
1832.2215545972 
1709.7127250807 
1602.4440051328 
1401.7715199559 
1373.5405614584 
1386.4747899598 
1364.6592278997 
1309.6913662539 
1256.0114692306 
1275.2941087658 
1364.8890186035 
1403.7990080340 
1391.4998475184 
1380.7246186707 
1348.6479048255 
1355.0258613754 
1352.1440109843 
1299.7919536505 
1265.4343438111 
1216.2810852952 
1128.7976599439 
1119.5997023537 
1168.1077785330 
1262.1458551154 
1373.2823581788 
1443.0011842079 
1482.6299331048 
1524.5474006766 
1517.5130795212 
1534.6534458551 
1544.7136533981 
1533.7866368339 
1529.2784919854 
1592.6079287568 
1649.8449163167 
1687.3459170512 
1681.8141294859 
1692.0086893769 
1685.4181041523 
1698.3980056169 
1679.9221815938 
1663.2639503297 
1632.7481775028 
1616.0470270989 
1593.8736803297 
1635.3586699800 
1761.2783967903 
2039.4265766825 
2322.3256261882 
1848.2516402308 
2013.6930154623 
2190.9329479803 
2404.1080981147 
2382.3892274042 
2390.6555098713 
2523.6376546174 
2533.9417643276 
2496.7437046873 
2470.3689636120 
2265.0926243395 
2085.8170685311 
1949.6523661974 
1644.8200414729 
1384.9779100483 
1287.8636568979 
1238.7687349850 
1188.2367151231 
1145.4939706337 
1107.2571482237 
1050.5574371545 
1011.2434728012 
 989.9227190284 
 985.0191901419 
 957.4855970297 
 933.9426439259 
 926.9461514427 
 909.6860582402 
 896.3771238149 
 883.6247099107 
 883.3255319410 
 880.4560138905 
 888.8253295493 
 887.7845613338 
 885.8685131334 
 880.4228305293 
 876.8740832624 
 876.6234414217 
 879.9885899624 
 887.4149839263 
 885.9458129926 
 884.0343981432 
 885.2711018314 
 884.9745931693 
 890.9635472627 
 900.2161224823 
 899.0571331380 
 899.5923769214 
 896.3375924196 
 903.0101799580 
 906.5082444829 
 903.0863087274 
 910.8464084191 
 930.6305317494 
 942.8370271973 
 950.2915548283 
 951.3444398875 
 961.9618152052 
 971.0949108409 
 982.7899374066 
 997.8510097237 
1011.0074956339 
1030.8932160283 
1101.7968537548 
1151.8290587817 
1180.0554908506 
1214.1479116708 
1314.6067630031 
1885.1847889007 
2740.3024030897 
2997.2901237801 
3297.0537016705 
3815.0283279895 
4454.4963583502 
4611.8270352352 
4470.0041148141 
4300.5356329681 
4176.3014210625 
4019.0335695052 
3915.3765704385 
3731.0227257788 
3554.1911948473 
3470.2020559957 
3323.9528309824 
3214.9356243355 
3095.5904627244 
2970.4134676582 
2875.3430000910 
2776.6914248358 
2683.3496787276 
2600.5141843046 
2528.3390929072 
2433.5648305769 
2381.3495155226 
2342.8417726334 
2263.8727635854 
2212.6333031221 
2138.8188122053 
2094.1935959507 
2057.4626154720 
1997.6464395423 
1968.1583876129 
1933.9990993829 
1874.8986741358 
1831.1613418533 
1829.9570197886 
1791.5445165533 
1757.0430960213 
1741.4524493947 
1721.5469468082 
1728.8306561034 
1737.2812794373 
1711.4643074421 
1651.4142051829 
1751.5051595168 
7981.0595861988 
11398.6701104606 
11589.1073846144 
12025.3121056578 
11398.0384836533 
7781.7558684567 
10606.4943197643 
14951.2425236152 
15584.1195938938 
15604.1476980472 
15654.3319040373 
16446.3678403366 
6467.9715117399 
6474.0526170444 
16480.0245671333 
15704.3352481155 
15821.0201678574 
16539.2138997796 
16287.6383874023 
10943.7779133070 
7733.5980702325 
11525.6186137859 
12214.4760870060 
12680.8194503223 
17412.3178549375 
13316.5966706207 
2837.7782105518 
2442.2631911226 
2555.9288691694 
2640.1728708516 
2707.5805644459 
2730.6550356758 
2784.0473665506 
2883.1257437874 
2996.4909022029 
3087.6759955435 
3170.8091425630 
3271.6360640602 
3384.1732563535 
3509.2595926148 
3651.5450657369 
3785.4527952744 
3941.4047346112 
4125.5101020827 
4292.3262082424 
4421.0872579236 
4617.0556317782 
4835.5894480006 
5037.4509787344 
5239.5992712971 
5450.9985712920 
5729.3255625015 
5981.8190149860 
6238.7196405244 
6540.5247138365 
6774.3328576809 
7045.2439066114 
7418.0213703255 
7753.4247552482 
8096.7647958464 
8471.3909061823 
8810.6064279073 
9206.5443400521 
9638.5839692001 
10163.0781638701 
10655.4830650682 
11192.8478664114 
10013.7487336860 
8136.0454228236 
7112.5365410152 
6476.8376051738 
5912.5731322547 
5544.6108127747 
4768.8607676172 
4323.9993485538 
4249.7365888479 
4208.6722026049 
4269.3739781816 
4231.6923606019 
4145.2201692421 
4066.4673675110 
3959.8926341151 
3828.0612707548 
3794.2593399710 
3670.6478317120 
3390.8244071481 
3198.0551595050 
3146.8267804569 
2975.5363088412 
2380.3696490606 
1869.0272773567 
1755.7357412056 
1664.1980346337 
1571.3402532654 
1424.1809485324 
1340.9642850873 
1356.5353690402 
1340.7011517804 
1324.9108896909 
1279.8578373699 
1304.3128980992 
1361.5402650416 
1417.4810562256 
1411.9948824566 
1427.7717446109 
1426.0692257694 
1378.4053255991 
1360.9824273938 
1335.9548790355 
1315.5579851419 
1278.6354099488 
1187.6979374586 
1145.0262014749 
1238.6941813483 
1401.7542129625 
1520.9133137416 
1607.4888153247 
1691.2400076239 
1814.8679930546 
1878.7782994569 
1922.0424450485 
1890.9971959472 
1857.6307656349 
1854.5219812231 
1919.6147956994 
1936.5369998724 
1861.1952185380 
1845.7213959423 
1871.6058479361 
1860.5481176786 
1867.2282385027 
1924.6156017223 
1920.7707945640 
1930.3242306444 
1874.1175208688 
1705.4079906556 
1550.4669853366 
1550.0269596371 
1614.0945268803 
1674.0119607156 
1804.9493222284 
1527.3318942248 
1615.4344501386 
1826.0409277555 
2086.2157445268 
2208.1089135761 
2112.7124253221 
2084.0161137762 
2184.5816348643 
2208.2256549299 
2061.2364706031 
1932.7995374886 
1878.1016340583 
1880.0729434680 
1839.7602062833 
1809.1722689480 
1744.4823817484 
1663.0714318518 
1617.1670591766 
1469.8002405247 
1355.4839796521 
1244.6916853701 
1180.7788350142 
1131.1615357363 
1079.8748962341 
1019.2643423907 
 976.6709748468 
 945.4076957387 
 923.6174446406 
 909.2360941107 
 920.5039349131 
 914.2979872022 
 904.4855410444 
 907.6239297595 
 902.4842389520 
 895.9594590132 
 899.7323329158 
 898.1481247625 
 893.3692783719 
 895.4344808600 
 893.2876067351 
 892.4547175634 
 889.1345856880 
 893.3690846773 
 892.0716881108 
 898.7579677556 
 900.8114208185 
 894.0658001646 
 897.8866374136 
 897.9895848153 
 902.6171017908 
 916.6073741947 
 934.3167674805 
 952.6065713627 
 963.0952433374 
 953.2137192903 
 954.2392787807 
 950.6115106264 
 955.6290645961 
 957.2360621632 
 963.8957676605 
 967.4323242004 
 979.2696951436 
 996.4307259040 
1017.8403878284 
1029.0557444290 
1039.8357384591 
1083.0082333839 
1152.6804989583 
1178.3648581285 
1199.7080753362 
1291.5947828560 
1760.2425473923 
2855.8436811589 
4051.9830600567 
4785.0722970748 
4875.4275660621 
4708.2564131637 
4551.4979240762 
4361.3189338511 
4265.2727262628 
4124.4875757598 
3946.2068190426 
3795.7699696102 
3640.7092379404 
3523.6530161201 
3414.9910756352 
3240.0140050151 
3109.3845040213 
3038.3521182271 
2895.8026353310 
2794.6276045862 
2761.6946592262 
2635.9379792306 
2531.7236953054 
2462.7364911761 
2397.2056355770 
2322.8730858253 
2309.2800106490 
2283.9314758373 
2210.0118706287 
2134.5424888512 
2070.5119013598 
1999.9931568742 
1938.1711837747 
1894.7961571502 
1884.5473471185 
1844.8227573482 
1826.0200640639 
1794.5687469222 
1787.3416097741 
1788.1160564272 
1811.6483329303 
1797.3113284879 
1734.6266362882 
1814.1145419467 
8007.0698574245 
11420.5707232935 
11589.9195842359 
11964.7725956089 
11379.2722123006 
7830.4637389945 
10716.5808922865 
15006.4820632083 
15552.7260415040 
15583.9511546613 
15597.5489601769 
16449.4781099925 
6507.1493382990 
6515.5709284354 
16434.8623168345 
15702.3554687210 
15744.7541660147 
16199.5817706244 
16206.1485327553 
11076.6398187652 
7685.9957067883 
11438.2278043743 
12219.0837589056 
11991.3872076845 
16033.3861526767 
13033.3498094440 
2835.9597402541 
2417.7259227232 
2508.3190357865 
2585.1769048434 
2646.9977507148 
2718.2941072692 
2739.6180124394 
2850.5334156329 
2924.7801441226 
3017.7059901245 
3092.2195325346 
3221.9317152158 
3399.5684395930 
3516.2304798599 
3618.7897129071 
3754.9850876225 
3920.5330560863 
4093.4117041761 
4228.8346067251 
4392.2978811207 
4556.8908645969 
4766.9961378281 
4934.9611995956 
5158.1673121339 
5414.0553794845 
5715.1583785241 
5935.2350980390 
6121.9635207551 
6396.2610182543 
6688.8507924826 
6954.7582166907 
7317.6645169871 
7606.5973047673 
7879.3420669992 
8251.7290751420 
8618.1267352935 
7907.0573152672 
6522.9880826661 
5784.1727898666 
5338.9101201956 
4949.9119607580 
4627.0530819881 
4119.5662769827 
3735.6145761507 
3571.1646497643 
3684.9349825130 
3705.7609034367 
3719.1083889158 
3674.7044501987 
3662.4641637014 
3611.8294821234 
3548.0732874877 
3448.5897490091 
3336.0338832823 
3287.6839816096 
3179.6861000611 
2923.3917378178 
2890.2039497356 
2873.7821338516 
2820.1557088309 
2640.7908420317 
2253.8556829617 
1894.5545546257 
1711.2955597917 
1638.3667606049 
1594.3288299706 
1513.2847584742 
1389.1023805684 
1311.3695577912 
1329.6779193102 
1389.3792043600 
1374.5543704243 
1354.9086129649 
1336.3101968208 
1357.1328539853 
1420.0861630172 
1438.6075823051 
1452.3319308711 
1432.2755669785 
1357.6073855354 
1342.9443921566 
1375.7052229170 
1371.9474491395 
1346.5663530249 
1271.2865324464 
1275.1185255418 
1394.6911942503 
1603.7836069963 
1730.2236917174 
1846.8117768149 
1981.7246478724 
2074.0085675510 
2191.1260876466 
2272.7762124637 
2286.0745442846 
2281.3687007564 
2302.4446744497 
2326.6311108290 
2405.2578900485 
2574.4152069639 
2478.6443904210 
2099.8225646766 
1824.5033525671 
1774.3498405130 
1792.4191844568 
1791.2798332934 
1845.9613634125 
1908.0068733320 
1879.4636233568 
1847.3904809934 
1910.8941085850 
1864.6533809227 
1913.6728544511 
1864.1217546030 
1829.1441697285 
1710.7763219818 
1676.9531284220 
1783.7555450663 
1946.1182487979 
2122.8531471651 
2186.7085418132 
2366.8560340701 
2514.4053172209 
2413.5305487951 
2186.1737907443 
2109.4100287960 
2088.7360015736 
2000.6922896130 
1917.8359637561 
1859.9163285253 
1764.3787686481 
1672.7078800663 
1633.0905651911 
1644.6520134626 
1620.0771746779 
1523.7493251958 
1390.7615563999 
1282.5816586446 
1176.5650254163 
1075.9487905641 
1021.2919533469 
1003.3401203433 
 985.5584978909 
 968.2465953079 
 943.1358714147 
 936.4803122881 
 941.8906884741 
 927.3565669034 
 924.3062915784 
 920.9210757254 
 913.6136499313 
 914.5756591363 
 911.4899422185 
 910.4453810276 
 909.7617372219 
 909.5391503578 
 914.7144741895 
 911.4875658312 
 903.1516919137 
 904.3579789310 
 908.2565236575 
 911.5531815405 
 910.4364781455 
 912.3365069432 
 913.5102655384 
 914.5809503389 
 922.4341545461 
 939.5123331166 
 952.7782198642 
 959.8713844534 
 976.4975360449 
 972.0207229432 
 962.0976135238 
 950.0794657998 
 957.7882427719 
 964.8313570336 
 970.2997669729 
 971.9492571077 
 982.3107339572 
1003.9946882299 
1027.1721280409 
1035.0082463579 
1045.0702172422 
1071.0068367942 
1111.5651127226 
1147.7746627776 
1211.9584174744 
1358.2277891375 
1566.1217660678 
2155.8137015811 
3440.8805870623 
4497.0451054912 
4755.4607032299 
4592.7142053007 
4452.3883112455 
4271.6678967416 
4079.5821350937 
3960.1654212157 
3820.6882294439 
3662.6510841389 
3584.4070920111 
3456.9202224787 
3330.2362103435 
3204.9370510950 
3051.4017315375 
3002.4266632819 
2883.5000621820 
2785.6179289318 
2681.1703392827 
2581.1742204805 
2506.5900811565 
2454.0832914263 
2345.2295763816 
2284.1530236063 
2262.9321501586 
2179.5448030402 
2126.9532685649 
2085.0088078721 
2040.5794926055 
1964.5330528960 
1960.3586131795 
1935.6494747399 
1890.8768749482 
1844.8711389639 
1821.7855123726 
1824.3312711903 
1828.3931714737 
1811.4150262672 
1772.2244392447 
1845.7293463734 
7989.1732700135 
11407.1972911956 
11572.5254300713 
11987.9199723296 
11367.3822778440 
7843.9831577490 
10724.4513893844 
14959.9886785547 
15460.0651311120 
15524.6423014363 
15590.4383701039 
16342.8448930673 
6444.9828789865 
6441.3897475254 
16363.1283166562 
15656.4883390863 
15685.5156060956 
15884.5009703839 
16103.9526888818 
11222.9800430701 
7658.4385876996 
11364.3734942384 
12112.0083766561 
11682.5721408832 
14298.9161875195 
12688.8217710264 
2754.7329148878 
2378.3245198304 
2466.1503209317 
2532.5768196130 
2591.8728994336 
2646.5138419761 
2697.2821549369 
2783.9569880151 
2857.8160871843 
2950.9763725930 
3047.5236521663 
3151.9103986141 
3318.7124271614 
3424.1313799475 
3554.8889637954 
3696.3572389039 
3812.2197688563 
4033.6084915323 
4175.1027170459 
4352.2173153323 
4541.0424323914 
4695.9662661693 
4845.5949504160 
5051.4806227115 
5256.6284102324 
5440.5390619846 
5738.6817006082 
5929.7615702281 
6181.4616269889 
6445.2540683428 
6710.8753774638 
6256.1056192006 
5197.8931034946 
4671.5909112763 
4338.6269733514 
4040.2634847502 
3817.8424411489 
3503.9918210657 
3199.7230833648 
3104.3065874367 
3122.7504526712 
3153.6876776670 
3178.4815301294 
3211.4053827559 
3190.9510049339 
3158.3864425870 
3107.6792261051 
3059.1903323399 
3028.0037182852 
2982.9680182948 
2930.0525961167 
2891.4410341868 
2766.3917459462 
2605.6673161992 
2608.8407966902 
2587.7942249569 
2532.1608715057 
2444.5126383266 
2376.2641354437 
2162.4737465978 
1909.1246079441 
1729.3669360548 
1626.6822890228 
1577.5427197075 
1530.1899242171 
1487.8160710508 
1502.1632030714 
1421.0579256009 
1382.6290926233 
1427.3328895688 
1423.2318924097 
1401.9847372006 
1383.0730808255 
1372.8948163903 
1380.9382923413 
1360.6629372883 
1376.5494471154 
1427.3488487746 
1459.9774344823 
1477.0361781837 
1501.7698334566 
1530.2973026732 
1452.9441760856 
1318.5777224782 
1309.3921436274 
1505.9544685151 
2032.5449672215 
2336.9834810801 
2384.6213711979 
2382.1174515872 
2436.9331110587 
2474.8138167432 
2514.5392999845 
2345.2500980258 
2166.5203496293 
2175.1110362879 
2153.8069560870 
2232.9831674676 
2282.1341167660 
2415.0823638015 
2581.2440880352 
2540.8060602859 
2379.3526329369 
2374.2956314671 
2323.3604407861 
2306.4432659307 
2312.2404618421 
2274.1154594197 
2391.9638816502 
2396.2202391507 
2360.2134560822 
2311.9996683225 
2292.2054875423 
2208.0046547786 
2157.2442307854 
2039.7030591711 
1953.0034714106 
1906.3523426688 
1962.1024066559 
2061.2764786437 
2254.9776528799 
2379.9711732902 
2561.0521961388 
2567.3626793384 
2343.3175470496 
2180.5576785147 
2067.5092320166 
2019.0657631599 
1929.6225680780 
1887.2559448808 
1784.5895598616 
1693.8968480329 
1622.3988889829 
1557.0131090525 
1538.5207905155 
1486.0988071089 
1436.5106143292 
1282.5945611088 
1246.7312478302 
1291.9980382129 
1214.0911799967 
1212.0134824496 
1121.0278614949 
1103.7940078325 
1094.0778372294 
1066.1683532085 
1044.7103187875 
1027.2574816356 
 998.6670744545 
 976.0933324445 
 965.9883589185 
 963.0930861967 
 960.0399724773 
 955.1189656913 
 952.0968654263 
 946.8609951907 
 944.7326565967 
 944.7126067084 
 945.6105621613 
 944.5840917833 
 955.9407268368 
 958.4182840878 
 950.7279659763 
 937.0008603225 
 931.3560970412 
 927.6552439394 
 922.9512137710 
 932.5994545961 
 940.6929944045 
 945.6629173665 
 949.7124409166 
 952.5360320600 
 965.0835249195 
 965.0973210552 
 969.0972334096 
 976.7459859649 
 967.0785429865 
 973.7887188996 
 981.9735730248 
 982.5016069880 
 984.4404646311 
 994.6258737959 
1009.0612777611 
1034.1917820592 
1043.9045459273 
1052.0241858051 
1098.3083550295 
1131.9151200709 
1222.4921287448 
1387.3983371388 
1628.1498483176 
1758.5632960757 
1960.8041700207 
2309.4354075083 
3016.0170396096 
3825.1875618963 
4195.0977198880 
4181.5940817840 
4033.4129859604 
3866.2315338856 
3748.7970269855 
3601.6475045144 
3528.7744359411 
3395.6909271632 
3245.6806253919 
3089.7516446303 
3047.1006123031 
2922.9770145354 
2832.3103853876 
2771.9739210506 
2654.8853093263 
2568.8312361154 
2494.5982758147 
2450.8203502112 
2360.0102950496 
2295.9107842631 
2251.1183078551 
2173.2756410254 
2123.5884208106 
2070.1146891272 
2015.6989137670 
1979.9087708915 
1964.2757124193 
1913.3038389282 
1870.5667565825 
1878.4845970685 
1861.6776560598 
1840.0015380204 
1793.8584022989 
1933.2434909018 
7991.1107958429 
11396.3368429788 
11551.6211734102 
11974.5480589121 
11354.1071496488 
7887.2758576219 
10772.0156825717 
14905.8655798778 
15543.0693810465 
15495.8228272158 
15628.5762366590 
16402.6149102492 
6408.5487866424 
6403.0272818608 
16406.5211464197 
15648.1966375150 
15620.1925714227 
15706.3450671933 
15763.4070764725 
11466.7466370349 
7666.8311334755 
11325.1475466005 
12089.4535385090 
11650.7982530263 
12685.6019542331 
11931.3142530760 
2793.2683140254 
2329.0991126187 
2455.7725763922 
2509.6484662162 
2547.8952442521 
2590.7359412026 
2650.9986872912 
2732.6822002687 
2804.2886444358 
2902.4398699475 
2993.7367508245 
3111.6083322670 
3241.3846796644 
3358.2075866030 
3486.6617242189 
3632.0449443821 
3756.4100588754 
3878.7340887709 
4023.1971937560 
4157.4037800646 
4320.3111368965 
4563.1497148509 
4723.7543204836 
4837.2942753907 
5056.2565241093 
5289.1949936308 
5074.4759545695 
4271.1921618433 
3807.7748251292 
3603.8939148571 
3393.3333963570 
3272.7563525023 
3079.4266198311 
2798.6590935751 
2679.1008732087 
2653.8239562540 
2720.1938719931 
2758.5250024524 
2781.6833724277 
2774.4772252717 
2779.7087701477 
2761.9826795616 
2706.7726667365 
2702.6944268725 
2704.8070782493 
2669.1308468470 
2607.6432503265 
2583.3465707574 
2534.6181983720 
2470.3183628128 
2357.2248821943 
2354.9370827233 
2370.0092203323 
2328.6093547889 
2281.3315886684 
2227.7965310216 
2179.3235147102 
2064.6567948442 
1903.6684807017 
1763.6769414201 
1657.7049370579 
1551.3283203768 
1607.6215732875 
1635.5981322910 
1652.6463463028 
1592.1141088373 
1502.0087155399 
1451.9848363177 
1446.4307943393 
1434.1448575147 
1415.9982045285 
1371.9684531842 
1355.4398895039 
1376.2968834452 
1388.4092837708 
1432.9068671646 
1490.8321072939 
1546.7245506663 
1579.5181471783 
1595.8058092412 
1566.3353263436 
1534.5576902325 
1438.9374021660 
1408.9352541502 
1568.7484258125 
2087.1043231890 
2168.3638773243 
2150.4689127563 
2336.0653081314 
2536.6776027655 
2494.7672626428 
2401.2142132480 
2384.6295039487 
2461.9340604180 
2500.4163688613 
2586.0581271173 
2585.2835195308 
2663.2597045507 
2677.2816985616 
2737.6085762054 
2926.1171523171 
2993.8299061773 
3175.5519614022 
3210.0857394557 
3221.3708938433 
3140.7657004434 
3089.5820829492 
3062.8567317186 
3049.1806809020 
2854.3243279267 
2743.0014700163 
2701.4248468564 
2717.7307527103 
2568.4515685544 
2403.0561662089 
2377.5333441557 
2278.1275808493 
2109.9529593749 
1989.2944796499 
2002.8268047646 
2105.6929516874 
2358.6642409417 
2498.9252131127 
2267.7362131115 
2156.1104420959 
2157.6819409070 
2039.3829208745 
1968.1162887070 
1864.8007575467 
1774.0459109690 
1667.3394525523 
1587.6375812107 
1540.1809387875 
1493.7255862220 
1398.6155409339 
1227.3229609713 
1272.6911400216 
1310.5321395821 
1343.6491543526 
1427.8189786702 
1408.2311362848 
1391.7659398847 
1392.5793262227 
1333.9078204658 
1316.2471607200 
1340.9566146056 
1294.8890856999 
1210.9116182814 
1161.4321098063 
1124.0112921943 
1108.3748921811 
1102.8731333705 
1067.4360900928 
1057.7683251224 
1033.6359252742 
1023.2486052719 
1012.2244572170 
1013.1876411014 
1033.2801851083 
1023.0486897175 
1020.2815931113 
1015.9517886767 
 997.3758233786 
1000.3906507903 
 969.7315625181 
 950.2760407297 
 944.1830405867 
 942.2746017469 
 946.5826248845 
 947.4683246265 
 959.2304856126 
 952.7926399553 
 956.5091759152 
 963.8580049433 
 973.6752344072 
 973.2040850952 
 976.1517066785 
 983.1504763504 
 975.7105878699 
 990.3719809447 
 977.3647373752 
 990.3759734923 
 988.8443589897 
 997.0698645284 
1005.2545676972 
1020.4927196909 
1045.5760513685 
1062.2462387087 
1091.2867337827 
1177.6743570820 
1298.9906641578 
1380.0222874208 
1453.6124224568 
1522.3560359386 
1608.4732579663 
1705.2777728956 
1861.5383929110 
2115.2565934622 
2441.0157392068 
2887.2716679996 
3418.7445811818 
3629.9819788825 
3593.5705861443 
3476.3590126244 
3333.7356857097 
3246.7597276917 
3123.4975314211 
3016.2905862329 
2926.0491416377 
2829.7120565788 
2758.4474315021 
2687.5658670758 
2560.4211974204 
2487.5174488008 
2438.0358078442 
2338.5924470835 
2294.9305929174 
2252.0631522072 
2192.9221294492 
2137.3198307664 
2088.0266302386 
2053.7638258637 
1982.4231949303 
1961.4415030897 
1950.2346397787 
1925.9007475605 
1924.2288940251 
1893.0170866182 
1846.7172390747 
2001.6942816082 
8039.7755619134 
11425.2056906841 
11536.1677136287 
11960.4841531127 
11345.6086638185 
7926.4045628109 
10789.9594039577 
14959.7195533667 
15495.6719686960 
15530.4452967332 
15685.2071841311 
16419.0641874671 
6478.1300267985 
6468.9980846908 
16453.2495470725 
15686.4363847217 
15592.0628000070 
15631.8565404497 
15487.4592195487 
11452.2042719192 
7764.3067611386 
11269.7816156742 
12068.1726529122 
11640.3910368674 
11891.6421170377 
10973.5512861107 
2845.0681201029 
2363.0974545120 
2459.4008983356 
2513.1614039058 
2582.1733211718 
2664.6915856572 
2711.8788833008 
2754.7042592127 
2842.7842802066 
2967.6434100278 
3081.7148700422 
3147.3296739509 
3285.2938080841 
3403.6354526401 
3539.9501177228 
3673.4837028780 
3822.0002842582 
3948.2540477480 
4080.5124502490 
4236.0709748368 
4398.6054350310 
4560.9665786441 
4409.8538438337 
3755.7926575873 
3404.8151855678 
3196.9162741291 
3061.8148103489 
2974.0366337171 
2841.1019692189 
2606.0205553005 
2472.9093312022 
2426.1312107661 
2444.9409588964 
2529.1413159083 
2515.4242708725 
2535.5657288580 
2505.5886974248 
2518.8447133402 
2527.2031121684 
2519.0856081613 
2520.3983804138 
2465.4503773652 
2454.5817931576 
2479.9353936697 
2415.8612012351 
2389.5212044790 
2355.9266517257 
2224.0626345288 
2165.2595755291 
2189.5764947206 
2192.2071412960 
2162.5654396053 
2157.5548491497 
2157.9019565293 
2123.5202293054 
2061.6907819927 
1969.9646614018 
1794.4711449213 
1653.7032132409 
1728.1927937175 
1779.8666146475 
1734.4837309766 
1706.1781025370 
1718.8172900146 
1709.8644243607 
1626.3930892235 
1536.4310258678 
1460.0214227483 
1407.7740328264 
1415.7152390726 
1414.3235473002 
1429.7322367858 
1439.9449801533 
1462.8548451239 
1474.7356346328 
1522.6614990040 
1575.3716696832 
1622.4605161287 
1653.3758469495 
1628.9278302093 
1474.6426639512 
1363.6138275382 
1320.7775763277 
1399.4721085950 
1824.5758404009 
2269.5290530289 
2348.9613132647 
2385.2066293974 
2468.5022808685 
2656.1352114370 
2949.2289035379 
3052.2892647448 
2893.9879822755 
2806.0995600063 
2810.9847973124 
2897.2545013618 
2957.9838977717 
3009.7523380114 
3076.1298842305 
3012.1504740955 
3043.8209613983 
3286.5786648619 
3517.6058329199 
3607.8737223335 
3585.0882740720 
3651.7978439318 
3628.6560965461 
3586.6459037193 
3481.4200921665 
3407.0890170155 
3267.0553975052 
3146.5813229553 
3017.5972560760 
2746.6942682902 
2565.8068116341 
2708.9720918054 
2528.9426579318 
2359.8544228225 
2217.9444761047 
2012.4316909506 
2053.3809143943 
2229.9912549514 
2329.4196769365 
2281.2160844310 
2209.6009911781 
2105.4012834449 
1949.4624224989 
1816.9717176287 
1732.0754409802 
1649.0719983849 
1596.8333596416 
1525.1435521175 
1394.1336779757 
1288.0335848548 
1358.0676829359 
1325.4532393476 
1375.6261377022 
1416.0594039322 
1398.3256240822 
1453.6642936187 
1437.5682674571 
1442.4086824814 
1590.3616954800 
1663.8521233204 
1696.1245720884 
1719.9271638963 
1596.0760436278 
1529.2432418608 
1521.6341023845 
1473.3189055840 
1468.0727125659 
1392.7165165822 
1370.0886046264 
1360.8893025420 
1351.7276243680 
1274.7221832790 
1230.0701043200 
1207.6224537421 
1200.1774983308 
1169.6891104612 
1130.7452084683 
1123.4076588991 
1109.7578900800 
1071.8081214329 
1026.4950881046 
 986.8673689178 
 967.1642366900 
 978.1366321313 
 975.6714325181 
 980.8952957432 
 968.8400998856 
 962.0426669572 
 964.5052129431 
 965.5407174760 
 967.8986450663 
 974.7166670343 
 972.1565757598 
 976.0298721877 
 987.3771729161 
 997.4190959153 
1007.0287330985 
1009.8420235221 
1004.4242607929 
1002.4031350445 
1001.3544371018 
1002.2614200807 
1010.9722003540 
1023.1464129703 
1032.9100326690 
1071.1542171118 
1150.1450370655 
1219.0604712021 
1281.0510021941 
1332.9184446331 
1374.2072950220 
1419.9064372569 
1475.0564643198 
1527.4520767130 
1579.1876741535 
1635.7796179037 
1747.6950516729 
1915.2601022759 
2105.3184567174 
2417.3530517494 
2835.7916455845 
3075.6423517898 
3153.0395579948 
3077.4272998049 
2983.7791088278 
2882.6603464097 
2819.3443699285 
2746.9069282449 
2650.8246919274 
2609.4427019096 
2511.7817057345 
2424.0476831356 
2353.1644974563 
2347.7683452737 
2250.3460872823 
2203.1930001590 
2147.2637239651 
2107.7125639064 
2038.6914617592 
2032.3267760134 
1983.9728035219 
1963.1909005622 
1947.5971096360 
1938.0197036196 
1881.2098826002 
2063.1118364892 
8086.9390053308 
11422.0287922369 
11603.8881050698 
11950.3871811370 
11284.8868423628 
7872.2405113479 
10801.6324859129 
14975.0609796864 
15508.2741598672 
15558.4697285905 
15624.2699057334 
16367.0258496036 
6402.1996916340 
6404.6016814022 
16432.6511137376 
15740.4004094097 
15559.8933493180 
15601.0503580623 
15313.0971327276 
11285.9207432100 
7901.3162057226 
11332.3445527108 
12024.7293608680 
11630.9976598761 
11612.7363448317 
9971.0945634148 
2861.0333196685 
2328.8843351619 
2418.1115246779 
2484.4775889723 
2555.1453133689 
2593.5609763583 
2630.3075233788 
2730.0111602410 
2790.5003517436 
2857.1445311173 
2967.3337922758 
3108.2789361742 
3187.2102962102 
3295.0178630915 
3374.3909153267 
3534.6353479975 
3694.6334858824 
3512.3346215557 
3048.0603436124 
2808.1327527255 
2667.8697780210 
2545.4123278757 
2501.8224429463 
2456.4175596075 
2330.2008879398 
2226.6437724605 
2171.4787461618 
2181.4640411133 
2214.1963003027 
2235.3522999653 
2240.2673502916 
2250.3701269877 
2230.8961131742 
2244.0660414700 
2228.0618884267 
2211.3897518589 
2233.8421097085 
2200.7605416005 
2172.7961776681 
2148.3536594255 
2133.9675923169 
2146.8035958157 
2117.9941705877 
2064.6409859422 
2009.9597736059 
1963.5804166102 
2010.4116885572 
2008.7238712527 
1979.4830876904 
1984.1278466506 
2006.9629571375 
1989.0515054529 
1981.7893353888 
1909.1776835389 
1745.5152210976 
1819.5506899163 
1913.0586432426 
1908.7855052968 
1873.0986981308 
1823.8262068304 
1815.0124843144 
1811.2604976024 
1764.2830753241 
1733.5268519334 
1670.7107556372 
1537.1106148006 
1438.0285205722 
1429.2357384883 
1468.3645926953 
1481.7575704907 
1519.9627903666 
1521.6365181202 
1508.8277936580 
1383.4076824479 
1358.1666335470 
1404.6023065893 
1458.0450515078 
1489.7750314567 
1513.3702661692 
1485.3481790217 
1419.1212584203 
1445.1856126303 
1549.7353792687 
1801.1923608179 
2380.3207552139 
2676.3492314129 
2843.1503005296 
2914.7278154676 
2873.8893503914 
2976.0291314673 
3102.3130804654 
3346.1241366956 
3762.8125203333 
3937.2724881762 
3778.2950404637 
3514.0818361589 
3503.8072386132 
3561.4609230560 
3636.4090924732 
3557.2305137073 
3383.4925604702 
3314.3989835580 
3417.3443538247 
3717.8070046822 
3831.2587280301 
3848.6602124511 
3976.3115466626 
4085.5081724936 
4061.3090942547 
3957.6850430039 
3719.8914723555 
3438.8869187294 
3380.6203814818 
3502.1027705485 
3246.1563366099 
3140.9228804009 
2975.6602346480 
2645.2584797916 
2338.2484421143 
2005.6013294034 
1850.5459324322 
1966.0784011428 
2030.3053618403 
1991.6180399124 
2066.8698850666 
2031.3578118573 
1895.6631491809 
1779.2429590745 
1665.1031679585 
1503.9172506013 
1318.8703480076 
1310.4610633753 
1321.2507813145 
1327.7479316638 
1415.5251163769 
1424.6715841071 
1407.2332231988 
1429.5363027009 
1425.8519438014 
1497.1343741768 
1617.3549524617 
1641.5242972890 
1787.0629774692 
1904.5759943401 
1893.5089062924 
1751.0299067353 
1801.1711972590 
1863.2456008535 
1949.0165079107 
2086.4888126095 
2111.6278027513 
2094.4734065982 
2011.5205126360 
1828.6708563912 
1775.1485387801 
1716.1618800954 
1660.7665209888 
1588.9785837339 
1501.2166416112 
1395.7067301363 
1310.4296275698 
1255.9282015356 
1204.6615956818 
1141.8232915466 
1094.8516582819 
1064.3740348847 
1021.4718773247 
1008.2708802640 
 997.8682109864 
 985.5964901622 
1001.5121382984 
 999.9975077396 
 985.0580696701 
 982.6021388378 
 967.1285312865 
 983.2951902499 
 981.3026069069 
 980.6930637734 
 992.5438412331 
 998.1132167629 
1005.1681013792 
1009.7239648850 
1016.0933601201 
1022.0287676354 
1020.4958279935 
1021.7027543748 
1016.3244859173 
1019.6313993330 
1022.3547811267 
1054.3312262703 
1071.9850502539 
1083.9858112570 
1133.4194403845 
1189.4222341089 
1243.1900570575 
1276.4226556876 
1295.2989054857 
1342.2078691136 
1394.7076281947 
1430.6869277229 
1490.9520524252 
1537.1498896491 
1563.9451467340 
1647.1891857077 
1743.3277333567 
1857.0910622622 
1977.9132378819 
2169.6901362323 
2463.5576887524 
2698.5361155545 
2811.2615105811 
2757.7446038149 
2691.4952842170 
2619.7840874769 
2571.2493984547 
2476.1190215670 
2397.3037408579 
2345.2863187475 
2285.3367500553 
2226.7047317850 
2171.2024873423 
2139.3619525906 
2092.5205739690 
2063.4381718692 
2033.7272620875 
2026.4207876583 
1980.7587100763 
1948.0616165171 
1917.2502857487 
2131.8846129911 
8123.9973966153 
11439.7616433004 
11584.6239608662 
11934.7022865145 
11272.1054728882 
7877.8851309261 
10845.5517868322 
14998.5217095052 
15637.4076869782 
15563.2129373320 
15616.7234265088 
16415.9624408776 
6441.7458340057 
6420.5511348058 
16343.2961615359 
15677.0566153836 
15586.3694122029 
15615.0150742058 
15158.5551419123 
11251.3016968669 
7894.9995931600 
11270.1679562479 
12064.0494389556 
11638.4903523462 
11556.7449435090 
9624.8327861272 
2806.9164472259 
2297.3898705806 
2408.7713263982 
2456.4313827201 
2519.9040408256 
2530.3549702073 
2601.6763841618 
2683.5531765564 
2732.8253250745 
2826.9754997474 
2912.5925551218 
3013.0617604778 
3148.7619948302 
3208.1474518906 
3236.7524873014 
2904.7214495691 
2659.5417655744 
2522.6865188351 
2417.6586286115 
2361.3270293719 
2314.1576755927 
2254.1975286187 
2137.5681610520 
2085.1549188238 
2049.0161212375 
2082.1157326543 
2103.8629364582 
2136.6653622895 
2129.7821956103 
2119.0810579221 
2082.0357722239 
2098.6478707634 
2123.8151696758 
2123.8594055491 
2091.7445821275 
2082.9989772901 
2084.6533879386 
2030.8801870471 
2029.9499056721 
2047.0810504784 
1986.2656085111 
1984.0307722990 
1981.0465131422 
1909.5626191425 
1861.3295222223 
1898.2845104722 
1920.8863708529 
1900.7394295362 
1939.9472937381 
1930.0822533843 
1963.1914332003 
1889.3509415981 
1713.3827123728 
1784.4673431908 
1928.0615258542 
1957.4069897635 
1924.8144330787 
1899.7184661603 
1909.0692531383 
1878.9681495992 
1817.8822959048 
1779.9082658434 
1725.6450214661 
1658.7143068376 
1615.4814319927 
1526.4215558574 
1461.4322378044 
1466.9750573749 
1485.3855270023 
1427.6933194927 
1372.0196773857 
1399.8045710194 
1402.5668925372 
1408.3957197022 
1385.7868969397 
1427.9419957766 
1467.2500344495 
1489.1101243797 
1516.5026645755 
1471.2773696986 
1474.3651448696 
1597.3836450906 
1709.4435714138 
2094.1289282730 
2613.9781591085 
2856.8194943675 
3020.8394453557 
3196.5921476217 
3244.7453366301 
3195.7356761837 
3251.6698599532 
3452.8442768862 
3665.1669434549 
4197.1824616153 
4457.6297610956 
4086.4174734544 
3869.0435627875 
3951.1562923545 
3849.2683888199 
3631.3540211129 
3493.4304323024 
3336.9523689838 
3416.2372935073 
3663.7098296625 
3820.7860314100 
3997.2034139352 
4162.9305781174 
4287.3068584971 
4075.5237201264 
3884.8692443466 
3772.8109875057 
3589.8608733059 
3793.4768883377 
3634.5621871794 
3394.3574183080 
3517.1738115941 
3235.5289018530 
2812.5530805776 
2415.9961129004 
2012.4106211354 
1754.9444963197 
1877.2598853618 
1947.4831326385 
1876.5804776460 
1849.8317223856 
1862.5545673484 
1782.4385438656 
1600.3569680012 
1400.3497291839 
1423.0383834204 
1422.6572726261 
1379.3346965844 
1418.2235193344 
1394.9645649185 
1375.5980936491 
1410.2467414792 
1425.5913133104 
1502.2475281729 
1605.5350401484 
1671.3834845151 
1723.6772164699 
1868.1649272221 
1968.3206142298 
1930.4759160481 
1877.1309536348 
2004.9833224302 
2080.7042847906 
2269.8919441945 
2442.6211046300 
2453.4861535949 
2503.4635616843 
2543.8098872575 
2565.6964361918 
2522.8558225262 
2324.0936310476 
2141.3159691124 
2017.5733561348 
1859.9345989175 
1739.2213681669 
1632.0650935164 
1561.3413629488 
1482.4775348985 
1329.6015108021 
1239.8788741742 
1187.4661083806 
1117.6628285208 
1046.6721595113 
1029.5772793647 
1032.8073603253 
1022.7132740561 
1020.1702086363 
1014.4328748898 
1006.9062774990 
1000.4781090687 
 995.4357752097 
 992.8618898026 
 986.0641803799 
 983.5523125570 
 991.0828187288 
1002.5992363672 
1009.2443899230 
1018.1530820809 
1018.1567054580 
1023.1504800195 
1030.3791896051 
1031.2315669316 
1031.7518793852 
1036.1614743245 
1027.2988360928 
1039.4575026554 
1068.2794049607 
1072.0217099073 
1067.8898301089 
1093.0133894375 
1136.1575990539 
1193.7391113789 
1223.8073864451 
1259.9088883984 
1279.3354532122 
1309.0164862870 
1353.6700910449 
1397.6362284885 
1424.8896604965 
1476.2257187423 
1509.9552620638 
1546.2137375364 
1588.2493067629 
1639.8118074674 
1713.1907604204 
1800.3278351133 
1871.2719877444 
2052.9636403430 
2318.6444167603 
2472.2328524469 
2544.7205252450 
2487.2123143575 
2404.3636022227 
2334.0182115059 
2279.3025455418 
2261.0159897282 
2184.0941468776 
2140.7065009786 
2097.0239205047 
2064.8292552418 
2028.9408159600 
2022.8697792757 
2002.5504736897 
1966.4523245273 
1921.1280514962 
2166.3548573194 
8168.9316195314 
11362.7349043680 
11482.5799127638 
11962.4580094725 
11284.6561037402 
7871.1180329809 
10842.5809461046 
14955.0593459300 
15557.7435116795 
15610.4475432020 
15647.9506538896 
16372.6711342083 
6475.1452661277 
6424.0461541611 
16445.0449157322 
15552.5881491566 
15547.6659422260 
15595.1922955067 
15080.1934411073 
11025.4209756716 
7964.7052563903 
11356.0184905267 
12018.7821963558 
11655.9075812744 
11513.3324687642 
8680.2065746724 
2596.1152714327 
2217.6405879992 
2275.3550589690 
2316.6102084454 
2379.8540273152 
2431.1756936715 
2467.9532521189 
2545.3019990695 
2415.1337654955 
2230.9101801075 
2111.6926743478 
2050.7266381102 
2027.7253178335 
2009.6919312240 
1981.8189150138 
1978.7529245085 
1888.3024182660 
1847.9165719017 
1821.0471874496 
1813.8547457852 
1847.6292576693 
1854.6226597397 
1867.5662103778 
1872.5249554392 
1870.9542494632 
1868.0692690099 
1879.3491137082 
1886.9532199251 
1877.2014433467 
1876.6015521310 
1851.9024238911 
1864.0534798216 
1821.8059864153 
1828.0123885132 
1779.4968071989 
1774.7902497284 
1764.5266232261 
1740.0899073240 
1762.4230985820 
1772.7248771690 
1716.0052951949 
1726.3160729211 
1757.0215716797 
1772.4542222035 
1782.8889166727 
1825.9373290147 
1838.1529807600 
1722.5195583115 
1672.5112296474 
1791.5451676987 
1879.3593165571 
1933.2456155039 
1993.4390344578 
2042.8584469502 
2018.6502692075 
2008.1819300452 
1940.9426460024 
1860.4176156159 
1748.1269775264 
1673.1077752917 
1569.8176348148 
1515.4709672796 
1519.0167493667 
1545.1984504036 
1528.6787609162 
1464.3164386304 
1435.7988127062 
1419.8953715727 
1422.4506228229 
1442.2227735625 
1463.2158819184 
1465.6864698146 
1487.0016066705 
1491.5474048425 
1458.2120491021 
1464.6191076737 
1523.4287637708 
1530.0256175341 
1546.4715816026 
1706.8927685635 
1900.1776406607 
2035.4172745394 
2318.6655379301 
2873.3674908618 
3274.8283153651 
3426.1374927216 
3559.8263290225 
3704.6428231729 
3785.1442529559 
4093.5719242701 
4386.4352218473 
4333.2808386855 
4180.8478536038 
4408.9667026827 
4684.4391736903 
5082.5013025868 
5385.4256862703 
5091.3659778974 
4450.0764016816 
3978.3283502090 
4034.1210439463 
3797.6379101757 
3350.1102814172 
3296.3392608021 
3590.3758401687 
3896.3577496656 
3963.1618145057 
4166.6577047083 
4234.8063586666 
4155.0469550947 
4039.8269440317 
4004.3535825006 
3870.7248459420 
3907.6247002567 
3835.3230372297 
3809.1948666661 
3529.7252317012 
3167.8240892792 
2738.6997810811 
2128.2820306727 
1821.6971972658 
1767.8795115136 
1847.5582496647 
1718.4757983749 
1582.9829202680 
1469.1293996281 
1493.2009801136 
1536.5189195543 
1497.4360562915 
1532.6634864504 
1600.1873307380 
1595.2113500045 
1567.8855165555 
1537.4346443423 
1528.3484617685 
1547.1490889819 
1578.7011850321 
1649.8362637277 
1767.8219245520 
1916.0133815298 
2053.1579128735 
2110.0997829390 
2001.5992062714 
2130.1759521791 
2202.1822332349 
2343.9547992045 
2523.2859139109 
2757.0077157023 
2853.9897695663 
2885.7393863167 
2951.0899094642 
2957.8262421319 
2892.9222195783 
2852.3480350436 
2776.5763607240 
2674.8358199026 
2459.4899556793 
2353.4145837097 
2252.6304146214 
2074.9298472991 
1820.4006694703 
1697.8659544810 
1586.1512485939 
1503.1424215142 
1405.7458031267 
1280.6800173772 
1146.6218982074 
1090.6862749693 
1080.4808235058 
1056.7009460117 
1045.6842348102 
1056.2392228256 
1059.4976837205 
1041.4174799492 
1043.5996751045 
1037.6174283660 
1029.9379465930 
1011.3278410728 
1004.1634844080 
1012.2562540780 
1012.4939043238 
1023.3233730355 
1030.1181341534 
1035.7331764794 
1039.3654044780 
1040.1850254455 
1042.3503323451 
1046.8618784434 
1064.4965398372 
1090.0649322484 
1083.5067084219 
1069.1955896097 
1068.8891419930 
1088.2071449639 
1088.5014074199 
1097.3286571721 
1122.0114936879 
1163.0784596313 
1210.9963367284 
1234.0584837117 
1253.5520639559 
1280.8460367686 
1300.3811552154 
1313.7358617102 
1342.5116003430 
1360.5787740755 
1400.7171579237 
1426.0443651795 
1461.5559951743 
1504.3802229297 
1542.2052730306 
1582.0635104661 
1612.8003754245 
1677.1081363518 
1721.3699939901 
1786.4061935838 
1964.0290359168 
2173.7370035363 
2264.4572661058 
2229.0358158788 
2186.4233906520 
2170.8872164318 
2103.3092756299 
2067.4878675268 
2039.1233533079 
2041.3386818332 
2008.7841843894 
1983.3132378444 
1976.4154891048 
2225.5853502058 
8259.4796830699 
11383.5191246743 
11536.9567189774 
11923.4887160872 
11198.9281227898 
7795.4126768256 
10846.3052603164 
15064.7588322194 
15544.6209822511 
15511.0194220478 
15609.2146756458 
16487.5332652440 
6486.6899568512 
6450.7994331917 
16463.7114245850 
15654.1782224094 
15665.3430975543 
15594.3176674392 
14945.6527469021 
10803.3247333260 
7900.9880180451 
11346.7292077482 
12051.6182512291 
11593.0141525157 
11465.6315775253 
8238.7746947848 
2356.4457678290 
2152.5495346233 
2207.2235152316 
2139.8241982284 
2003.3117864348 
1921.1781019776 
1865.8900010614 
1815.5031697714 
1807.3519897411 
1811.9006095573 
1799.5942016065 
1746.0837876967 
1709.2557846622 
1703.3947559255 
1684.5783111422 
1696.9961078537 
1705.1863080246 
1705.2612892921 
1712.4996537579 
1730.9083102559 
1727.4388654075 
1739.9775588228 
1740.2023330685 
1735.5092750515 
1751.3495461147 
1731.3876326397 
1720.6827275648 
1730.0233490116 
1723.3564535567 
1708.3772452055 
1688.0387044448 
1666.0875288483 
1659.6249272378 
1637.8368741665 
1646.6789682694 
1648.2223301026 
1641.8063548677 
1619.9362079318 
1606.3275919177 
1633.6946324284 
1662.3369683095 
1693.5653834618 
1701.3478858474 
1702.5528922010 
1649.5924296820 
1640.9368733387 
1750.7733993897 
1816.9325075392 
1851.8614809954 
1915.0775657334 
1963.5521772526 
1997.8550105211 
1939.1002595699 
1735.0741317023 
1649.8265242597 
1589.6035169032 
1566.7394035784 
1551.7724778368 
1567.2254100385 
1548.2901756304 
1568.7786975576 
1577.8224721534 
1596.6122786407
[truncated: 38,047 more chars]
